# Supplementary material for: Interfacial design strategies for stable and high-performance perovskite/silicon tandem solar cells on industrial silicon cells
Source: Nat Commun. 2025 Oct 6;16:8881. doi: 10.1038/s41467-025-64467-y (PMC12501363; doi:10.1038/s41467-025-64467-y)
Supplement: Supplementary file 4 — Source data [file 41467_2025_64467_MOESM4_ESM.xlsx]

## Sheet: Fig. 1b
	PL		fitting			Asorption		fitting
Energy (eV)	Intensity				Energy (eV)	Absorption coefficient
2.25385	0	1.70346	27295300000000		2.8	82309.7	1.565	1477.99
2.25234	0	1.7036	27167200000000		2.795	129654	1.56507	1482.84
2.25083	0	1.70373	27039700000000		2.79	119143	1.56514	1487.72
2.24933	0	1.70386	26912700000000		2.785	124786	1.56521	1492.61
2.24783	0	1.70399	26786400000000		2.78	111118	1.56528	1497.51
2.24633	0	1.70413	26660700000000		2.775	143708	1.56535	1502.43
2.24483	0	1.70426	26535500000000		2.77	135731	1.56542	1507.37
2.24333	0	1.70439	26411000000000		2.765	132255	1.56549	1512.33
2.24184	0	1.70452	26287000000000		2.76	146744	1.56556	1517.3
2.24035	0	1.70466	26163600000000		2.755	140767	1.56563	1522.28
2.23886	0	1.70479	26040800000000		2.75	152310	1.5657	1527.29
2.23737	0	1.70492	25918500000000		2.745	155047	1.56577	1532.31
2.23589	0	1.70505	25796900000000		2.74	147809	1.56584	1537.34
2.2344	0	1.70518	25675800000000		2.735	153102	1.56591	1542.4
2.23292	0	1.70532	25555300000000		2.73	156757	1.56598	1547.46
2.23144	0	1.70545	25435300000000		2.725	159611	1.56605	1552.55
2.22997	0	1.70558	25315900000000		2.72	149769	1.56612	1557.65
2.22849	0	1.70571	25197100000000		2.715	149504	1.56619	1562.77
2.22702	0	1.70585	25078800000000		2.71	154785	1.56626	1567.91
2.22555	0	1.70598	24961100000000		2.705	151931	1.56633	1573.06
2.22408	0	1.70611	24843900000000		2.7	161159	1.5664	1578.23
2.22262	0	1.70624	24727300000000		2.695	158100	1.56647	1583.42
2.22115	0	1.70638	24611200000000		2.69	161736	1.56654	1588.62
2.21969	0	1.70651	24495700000000		2.685	163998	1.56661	1593.84
2.21823	0	1.70664	24380700000000		2.68	155922	1.56668	1599.08
2.21677	0	1.70677	24266300000000		2.675	156780	1.56675	1604.34
2.21532	0	1.70691	24152400000000		2.67	160000	1.56682	1609.61
2.21387	0	1.70704	24039000000000		2.665	159209	1.56689	1614.9
2.21241	0	1.70717	23926200000000		2.66	156845	1.56696	1620.21
2.21097	0	1.7073	23813800000000		2.655	164477	1.56703	1625.53
2.20952	0	1.70744	23702100000000		2.65	160271	1.5671	1630.88
2.20807	0	1.70757	23590800000000		2.645	153891	1.56717	1636.24
2.20663	0	1.7077	23480100000000		2.64	158206	1.56724	1641.61
2.20519	0	1.70783	23369900000000		2.635	159800	1.56731	1647.01
2.20375	0	1.70797	23260200000000		2.63	165926	1.56738	1652.42
2.20231	0	1.7081	23151000000000		2.625	164646	1.56745	1657.85
2.20088	0	1.70823	23042300000000		2.62	156967	1.56752	1663.3
2.19944	0	1.70836	22934100000000		2.615	157198	1.56759	1668.77
2.19801	0	1.7085	22826500000000		2.61	157918	1.56766	1674.25
2.19659	0	1.70863	22719300000000		2.605	160363	1.56773	1679.76
2.19516	0	1.70876	22612700000000		2.6	160692	1.5678	1685.28
2.19373	0	1.70889	22506500000000		2.595	162690	1.56787	1690.82
2.19231	0	1.70902	22400900000000		2.59	161218	1.56794	1696.37
2.19089	0	1.70916	22295800000000		2.585	157846	1.56801	1701.95
2.18947	0	1.70929	22191100000000		2.58	157169	1.56808	1707.54
2.18805	0	1.70942	22086900000000		2.575	155566	1.56815	1713.15
2.18664	0	1.70955	21983300000000		2.57	160724	1.56822	1718.78
2.18523	0	1.70969	21880100000000		2.565	159561	1.56829	1724.43
2.18382	0	1.70982	21777400000000		2.56	163000	1.56836	1730.1
2.18241	0	1.70995	21675100000000		2.555	160684	1.56843	1735.79
2.181	0	1.71008	21573400000000		2.55	160337	1.5685	1741.49
2.1796	0	1.71022	21472100000000		2.545	156509	1.56857	1747.22
2.17819	0	1.71035	21371300000000		2.54	163326	1.56864	1752.96
2.17679	0	1.71048	21271000000000		2.535	159875	1.56871	1758.72
2.17539	0	1.71061	21171200000000		2.53	160676	1.56878	1764.5
2.174	0	1.71075	21071800000000		2.525	161326	1.56885	1770.3
2.1726	0	1.71088	20972900000000		2.52	160072	1.56892	1776.12
2.17121	0	1.71101	20874400000000		2.515	159580	1.56899	1781.96
2.16982	0	1.71114	20776400000000		2.51	162493	1.56906	1787.81
2.16843	0	1.71128	20678900000000		2.505	160867	1.56913	1793.69
2.16704	0	1.71141	20581900000000		2.5	166667	1.5692	1799.58
2.16565	0	1.71154	20485200000000		2.495	161490	1.56927	1805.5
2.16427	0	1.71167	20389100000000		2.49	160715	1.56934	1811.43
2.16289	0	1.71181	20293400000000		2.485	162587	1.56941	1817.38
2.16151	0	1.71194	20198100000000		2.48	162518	1.56948	1823.36
2.16013	0	1.71207	20103300000000		2.475	162213	1.56955	1829.35
2.15876	0	1.7122	20008900000000		2.47	162355	1.56962	1835.36
2.15738	0	1.71233	19915000000000		2.465	162842	1.56969	1841.4
2.15601	0	1.71247	19821500000000		2.46	158750	1.56976	1847.45
2.15464	0	1.7126	19728500000000		2.455	157390	1.56983	1853.52
2.15327	0	1.71273	19635900000000		2.45	164317	1.5699	1859.61
2.1519	0	1.71286	19543700000000		2.445	159795	1.56997	1865.72
2.15054	0	1.713	19452000000000		2.44	158995	1.57005	1871.85
2.14918	0	1.71313	19360700000000		2.435	159249	1.57012	1878.01
2.14782	0	1.71326	19269800000000		2.43	159582	1.57019	1884.18
2.14646	0	1.71339	19179300000000		2.425	161369	1.57026	1890.37
2.1451	0	1.71353	19089300000000		2.42	163646	1.57033	1896.58
2.14375	0	1.71366	18999700000000		2.415	162953	1.5704	1902.82
2.14239	0	1.71379	18910500000000		2.41	163074	1.57047	1909.07
2.14104	0	1.71392	18821800000000		2.405	162088	1.57054	1915.35
2.13969	0	1.71406	18733400000000		2.4	159269	1.57061	1921.64
2.13835	0	1.71419	18645500000000		2.395	159696	1.57068	1927.96
2.137	0	1.71432	18557900000000		2.39	156261	1.57075	1934.29
2.13566	0	1.71445	18470800000000		2.385	157928	1.57082	1940.65
2.13431	0	1.71459	18384100000000		2.38	158147	1.57089	1947.03
2.13297	0	1.71472	18297800000000		2.375	159137	1.57096	1953.43
2.13163	0	1.71485	18211900000000		2.37	161836	1.57103	1959.85
2.1303	0	1.71498	18126500000000		2.365	159474	1.5711	1966.29
2.12896	0	1.71512	18041400000000		2.36	157844	1.57117	1972.75
2.12763	0	1.71525	17956700000000		2.355	160354	1.57124	1979.24
2.1263	0	1.71538	17872400000000		2.35	159980	1.57131	1985.74
2.12497	0	1.71551	17788500000000		2.345	158313	1.57138	1992.27
2.12364	0	1.71564	17705000000000		2.34	155296	1.57145	1998.82
2.12232	0	1.71578	17621900000000		2.335	157911	1.57152	2005.38
2.12099	0	1.71591	17539200000000		2.33	157000	1.57159	2011.98
2.11967	0	1.71604	17456800000000		2.325	159213	1.57166	2018.59
2.11835	0	1.71617	17374900000000		2.32	159437	1.57173	2025.22
2.11703	0	1.71631	17293300000000		2.315	161603	1.5718	2031.88
2.11572	0	1.71644	17212200000000		2.31	159581	1.57187	2038.56
2.1144	0	1.71657	17131400000000		2.305	159904	1.57194	2045.26
2.11309	0	1.7167	17051000000000		2.3	159820	1.57201	2051.98
2.11178	0	1.71684	16970900000000		2.295	158816	1.57208	2058.72
2.11047	0	1.71697	16891300000000		2.29	158257	1.57215	2065.49
2.10916	0	1.7171	16812000000000		2.285	159899	1.57222	2072.28
2.10785	0	1.71723	16733100000000		2.28	158885	1.57229	2079.09
2.10655	0	1.71737	16654500000000		2.275	158234	1.57236	2085.92
2.10525	0	1.7175	16576300000000		2.27	158922	1.57243	2092.78
2.10395	0	1.71763	16498500000000		2.265	158086	1.5725	2099.66
2.10265	0	1.71776	16421100000000		2.26	157034	1.57257	2106.56
2.10135	0	1.7179	16344000000000		2.255	158506	1.57264	2113.48
2.10006	0	1.71803	16267300000000		2.25	156410	1.57271	2120.43
2.09876	0	1.71816	16190900000000		2.245	157671	1.57278	2127.4
2.09747	0	1.71829	16114900000000		2.24	159111	1.57285	2134.39
2.09618	0	1.71843	16039300000000		2.235	157689	1.57292	2141.4
2.09489	0	1.71856	15964000000000		2.23	157060	1.57299	2148.44
2.0936	0	1.71869	15889000000000		2.225	157073	1.57306	2155.5
2.09232	0	1.71882	15814500000000		2.22	156001	1.57313	2162.59
2.09104	0	1.71895	15740200000000		2.215	155427	1.5732	2169.69
2.08975	0	1.71909	15666300000000		2.21	154132	1.57327	2176.82
2.08848	0	1.71922	15592800000000		2.205	157920	1.57334	2183.98
2.0872	0	1.71935	15519600000000		2.2	156317	1.57341	2191.16
2.08592	0	1.71948	15446800000000		2.195	157388	1.57348	2198.36
2.08465	0	1.71962	15374300000000		2.19	156634	1.57355	2205.58
2.08337	0	1.71975	15302100000000		2.185	156221	1.57362	2212.83
2.0821	0	1.71988	15230300000000		2.18	154939	1.57369	2220.1
2.08083	0	1.72001	15158800000000		2.175	155365	1.57376	2227.4
2.07956	0	1.72015	15087600000000		2.17	154273	1.57383	2234.72
2.0783	0	1.72028	15016800000000		2.165	155284	1.5739	2242.07
2.07703	0	1.72041	14946300000000		2.16	155401	1.57397	2249.44
2.07577	0	1.72054	14876100000000		2.155	154424	1.57404	2256.83
2.07451	0	1.72068	14806300000000		2.15	154496	1.57411	2264.25
2.07325	0	1.72081	14736800000000		2.145	154381	1.57418	2271.69
2.07199	0	1.72094	14667600000000		2.14	153835	1.57425	2279.15
2.07074	0	1.72107	14598800000000		2.135	153199	1.57432	2286.64
2.06948	0	1.72121	14530300000000		2.13	153563	1.57439	2294.16
2.06823	0	1.72134	14462100000000		2.125	153354	1.57446	2301.7
2.06698	0	1.72147	14394200000000		2.12	151863	1.57453	2309.27
2.06573	0	1.7216	14326600000000		2.115	152284	1.5746	2316.85
2.06448	0	1.72174	14259400000000		2.11	152543	1.57467	2324.47
2.06324	0	1.72187	14192400000000		2.105	151959	1.57474	2332.11
2.06199	0	1.722	14125800000000		2.1	150919	1.57481	2339.77
2.06075	0	1.72213	14059500000000		2.095	150766	1.57488	2347.46
2.05951	0	1.72227	13993500000000		2.09	150541	1.57495	2355.18
2.05827	0	1.7224	13927800000000		2.085	148535	1.57502	2362.92
2.05703	0	1.72253	13862400000000		2.08	149542	1.57509	2370.69
2.05579	0	1.72266	13797400000000		2.075	149664	1.57516	2378.48
2.05456	0	1.72279	13732600000000		2.07	149418	1.57523	2386.29
2.05333	0	1.72293	13668100000000		2.065	147575	1.5753	2394.14
2.0521	0	1.72306	13604000000000		2.06	148951	1.57537	2402.01
2.05087	0	1.72319	13540100000000		2.055	146913	1.57544	2409.9
2.04964	0	1.72332	13476600000000		2.05	145943	1.57551	2417.82
2.04841	0	1.72346	13413300000000		2.045	145182	1.57558	2425.77
2.04719	0	1.72359	13350300000000		2.04	146213	1.57565	2433.74
2.04596	0	1.72372	13287700000000		2.035	145732	1.57572	2441.74
2.04474	0	1.72385	13225300000000		2.03	145501	1.57579	2449.76
2.04352	0	1.72399	13163200000000		2.025	143797	1.57586	2457.82
2.0423	0	1.72412	13101400000000		2.02	144708	1.57593	2465.89
2.04109	0	1.72425	13039900000000		2.015	143938	1.576	2474
2.03987	0	1.72438	12978700000000		2.01	142719	1.57607	2482.13
2.03866	0	1.72452	12917800000000		2.005	142452	1.57614	2490.29
2.03745	0	1.72465	12857200000000		2	141767	1.57621	2498.47
2.03623	0	1.72478	12796800000000		1.995	141398	1.57628	2506.68
2.03503	0	1.72491	12736700000000		1.99	143943	1.57635	2514.92
2.03382	0	1.72505	12677000000000		1.985	143027	1.57642	2523.19
2.03261	0	1.72518	12617500000000		1.98	139757	1.57649	2531.48
2.03141	0	1.72531	12558200000000		1.975	142256	1.57656	2539.8
2.03021	0	1.72544	12499300000000		1.97	141203	1.57663	2548.15
2.02901	0	1.72558	12440600000000		1.965	140610	1.5767	2556.52
2.02781	0	1.72571	12382200000000		1.96	139725	1.57677	2564.92
2.02661	0	1.72584	12324100000000		1.955	139456	1.57684	2573.35
2.02541	0	1.72597	12266200000000		1.95	138836	1.57691	2581.81
2.02422	0	1.7261	12208700000000		1.945	138697	1.57698	2590.3
2.02302	0	1.72624	12151400000000		1.94	137782	1.57705	2598.81
2.02183	0	1.72637	12094300000000		1.935	137314	1.57712	2607.35
2.02064	0	1.7265	12037500000000		1.93	138437	1.57719	2615.92
2.01945	0	1.72663	11981000000000		1.925	136195	1.57726	2624.52
2.01827	0	1.72677	11924800000000		1.92	135139	1.57733	2633.15
2.01708	0	1.7269	11868800000000		1.915	135456	1.5774	2641.8
2.0159	0	1.72703	11813100000000		1.91	135208	1.57747	2650.48
2.01471	0	1.72716	11757700000000		1.905	136259	1.57754	2659.19
2.01353	0	1.7273	11702500000000		1.9	134255	1.57761	2667.93
2.01235	0	1.72743	11647500000000		1.895	134658	1.57768	2676.7
2.01118	0	1.72756	11592900000000		1.89	134098	1.57775	2685.5
2.01	0	1.72769	11538400000000		1.885	132818	1.57782	2694.32
2.00883	0	1.72783	11484300000000		1.88	133833	1.57789	2703.18
2.00765	0	1.72796	11430400000000		1.875	133380	1.57796	2712.06
2.00648	0	1.72809	11376700000000		1.87	132226	1.57803	2720.98
2.00531	0	1.72822	11323300000000		1.865	130455	1.5781	2729.92
2.00414	0	1.72836	11270200000000		1.86	131551	1.57817	2738.89
2.00297	0	1.72849	11217300000000		1.855	130298	1.57824	2747.89
2.00181	0	1.72862	11164600000000		1.85	130141	1.57831	2756.93
2.00064	0	1.72875	11112200000000		1.845	129531	1.57838	2765.99
1.99948	0	1.72889	11060000000000		1.84	130004	1.57845	2775.08
1.99832	0	1.72902	11008100000000		1.835	129870	1.57852	2784.2
1.99716	0	1.72915	10956500000000		1.83	128987	1.57859	2793.35
1.996	0	1.72928	10905000000000		1.825	129965	1.57866	2802.53
1.99485	0	1.72941	10853800000000		1.82	127360	1.57873	2811.74
1.99369	0	1.72955	10802900000000		1.815	127683	1.5788	2820.98
1.99254	0	1.72968	10752200000000		1.81	127028	1.57887	2830.25
1.99138	0	1.72981	10701700000000		1.805	127934	1.57894	2839.56
1.99023	0	1.72994	10651500000000		1.8	127011	1.57901	2848.89
1.98908	0	1.73008	10601500000000		1.795	128308	1.57908	2858.25
1.98794	0	1.73021	10551700000000		1.79	126661	1.57915	2867.65
1.98679	0	1.73034	10502200000000		1.785	127512	1.57922	2877.07
1.98564	0	1.73047	10452900000000		1.78	128564	1.57929	2886.53
1.9845	0	1.73061	10403800000000		1.775	126270	1.57936	2896.01
1.98336	0	1.73074	10355000000000		1.77	127146	1.57943	2905.53
1.98222	0	1.73087	10306400000000		1.765	126094	1.5795	2915.08
1.98108	0	1.731	10258000000000		1.76	127074	1.57957	2924.66
1.97994	0	1.73114	10209800000000		1.755	125093	1.57964	2934.27
1.97881	0	1.73127	10161900000000		1.75	125222	1.57971	2943.92
1.97767	0	1.7314	10114200000000		1.745	125471	1.57978	2953.59
1.97654	0	1.73153	10066700000000		1.74	125362	1.57985	2963.3
1.9754	0	1.73167	10019500000000		1.735	124905	1.57992	2973.04
1.97427	0	1.7318	9972460000000		1.73	125270	1.57999	2982.81
1.97315	0	1.73193	9925640000000		1.725	124318	1.58007	2992.61
1.97202	0	1.73206	9879050000000		1.72	123401	1.58014	3002.45
1.97089	0	1.7322	9832680000000		1.715	122102	1.58021	3012.32
1.96977	0	1.73233	9786530000000		1.71	121229	1.58028	3022.22
1.96864	0	1.73246	9740590000000		1.705	118552	1.58035	3032.15
1.96752	0	1.73259	9694870000000		1.7	117677	1.58042	3042.12
1.9664	0	1.73272	9649360000000		1.695	114480	1.58049	3052.12
1.96528	0	1.73286	9604060000000		1.69	111958	1.58056	3062.15
1.96416	0	1.73299	9558980000000		1.685	107638	1.58063	3072.21
1.96305	0	1.73312	9514110000000		1.68	102656	1.5807	3082.31
1.96193	0	1.73325	9469450000000		1.675	97826.2	1.58077	3092.44
1.96082	0	1.73339	9425000000000		1.67	91794.1	1.58084	3102.6
1.95971	0	1.73352	9380760000000		1.665	84621	1.58091	3112.8
1.9586	0	1.73365	9336730000000		1.66	76281.2	1.58098	3123.03
1.95749	0	1.73378	9292900000000		1.655	69994.3	1.58105	3133.29
1.95638	0	1.73392	9249280000000		1.65	61555.6	1.58112	3143.59
1.95527	0	1.73405	9205860000000		1.645	52978.9	1.58119	3153.92
1.95417	0	1.73418	9162650000000		1.64	44761.6	1.58126	3164.29
1.95306	0	1.73431	9119640000000		1.635	37992.7	1.58133	3174.69
1.95196	0	1.73445	9076830000000		1.63	31171.4	1.5814	3185.12
1.95086	0	1.73458	9034220000000		1.625	25485	1.58147	3195.59
1.94976	0	1.73471	8991820000000		1.62	20113.5	1.58154	3206.09
1.94866	0	1.73484	8949610000000		1.615	16561.8	1.58161	3216.63
1.94757	0	1.73498	8907600000000		1.61	12532.5	1.58168	3227.2
1.94647	0	1.73511	8865790000000		1.605	9996.93	1.58175	3237.81
1.94538	0	1.73524	8824170000000		1.6	7259.91	1.58182	3248.45
1.94428	0	1.73537	8782750000000		1.595	5410.43	1.58189	3259.13
1.94319	0	1.73551	8741520000000		1.59	4003.36	1.58196	3269.84
1.9421	0	1.73564	8700490000000		1.585	3481.53	1.58203	3280.59
1.94101	0	1.73577	8659650000000		1.58	3100.98	1.5821	3291.37
1.93993	0	1.7359	8619000000000		1.575	2581.48	1.58217	3302.19
1.93884	0	1.73604	8578540000000		1.57	2005.76	1.58224	3313.04
1.93776	0	1.73617	8538280000000		1.565	1505.95	1.58231	3323.93
1.93667	0	1.7363	8498200000000		1.56	1233.26	1.58238	3334.85
1.93559	0	1.73643	8458310000000		1.555	1043.02	1.58245	3345.81
1.93451	0	1.73656	8418600000000		1.55	860.041	1.58252	3356.81
1.93343	0	1.7367	8379090000000		1.545	790.078	1.58259	3367.84
1.93235	0	1.73683	8339750000000		1.54	742.761	1.58266	3378.91
1.93128	0	1.73696	8300610000000		1.535	669.676	1.58273	3390.02
1.9302	0	1.73709	8261640000000		1.53	577.527	1.5828	3401.16
1.92913	0	1.73723	8222860000000		1.525	498.905	1.58287	3412.34
1.92806	0	1.73736	8184260000000		1.52	471.629	1.58294	3423.55
1.92698	0	1.73749	8145850000000		1.515	465.573	1.58301	3434.8
1.92591	0	1.73762	8107610000000		1.51	441.932	1.58308	3446.09
1.92485	0	1.73776	8069550000000		1.505	421.614	1.58315	3457.42
1.92378	0	1.73789	8031670000000		1.5	413.293	1.58322	3468.78
1.92271	0	1.73802	7993970000000		1.495	409.223	1.58329	3480.18
1.92165	0	1.73815	7956450000000		1.49	370.087	1.58336	3491.62
1.92059	0	1.73829	7919100000000		1.485	319.609	1.58343	3503.1
1.91952	0	1.73842	7881930000000		1.48	263.377	1.5835	3514.61
1.91846	0	1.73855	7844930000000		1.475	203.845	1.58357	3526.16
1.9174	0	1.73868	7808110000000		1.47	162.421	1.58364	3537.75
1.91635	0	1.73882	7771460000000		1.465	142.944	1.58371	3549.38
1.91529	0	1.73895	7734980000000		1.46	139.549	1.58378	3561.04
1.91423	0	1.73908	7698670000000		1.455	163.038	1.58385	3572.75
1.91318	0	1.73921	7662530000000		1.45	188.023	1.58392	3584.49
1.91213	0	1.73935	7626560000000		1.445	185.774	1.58399	3596.27
1.91107	0	1.73948	7590760000000		1.44	150.899	1.58406	3608.09
1.91002	0	1.73961	7555130000000		1.435	95.1764	1.58413	3619.95
1.90898	0	1.73974	7519670000000		1.43	28.9903	1.5842	3631.84
1.90793	0	1.73987	7484370000000		1.425	39.1739	1.58427	3643.78
1.90688	0	1.74001	7449240000000		1.42	64.5316	1.58434	3655.76
1.90584	0	1.74014	7414270000000		1.415	130.321	1.58441	3667.77
1.90479	0	1.74027	7379470000000		1.41	239.916	1.58448	3679.83
1.90375	0	1.7404	7344830000000		1.405	275.358	1.58455	3691.92
1.90271	0	1.74054	7310350000000		1.4	268.014	1.58462	3704.05
1.90167	0	1.74067	7276040000000		1.395	228.39	1.58469	3716.23
1.90063	0	1.7408	7241880000000		1.39	164.113	1.58476	3728.44
1.89959	0	1.74093	7207890000000		1.385	91.9706	1.58483	3740.7
1.89856	0	1.74107	7174050000000		1.38	73.7021	1.5849	3752.99
1.89752	0	1.7412	7140380000000		1.375	118.859	1.58497	3765.33
1.89649	0	1.74133	7106860000000		1.37	181.966	1.58504	3777.7
1.89546	0	1.74146	7073500000000		1.365	181.724	1.58511	3790.12
1.89442	0	1.7416	7040300000000		1.36	141.597	1.58518	3802.57
1.89339	0	1.74173	7007250000000		1.355	122.269	1.58525	3815.07
1.89237	0	1.74186	6974360000000		1.35	141.369	1.58532	3827.61
1.89134	0	1.74199	6941620000000		1.345	153.039	1.58539	3840.19
1.89031	0	1.74213	6909040000000		1.34	70.8098	1.58546	3852.81
1.88929	0	1.74226	6876610000000		1.335	36.3002	1.58553	3865.47
1.88826	0	1.74239	6844330000000		1.33	31.0218	1.5856	3878.18
1.88724	0	1.74252	6812200000000		1.325	15.1024	1.58567	3890.92
1.88622	0	1.74266	6780220000000		1.32	12.7496	1.58574	3903.71
1.8852	0	1.74279	6748400000000		1.315	17.2705	1.58581	3916.54
1.88418	0	1.74292	6716720000000		1.31	32.1419	1.58588	3929.41
1.88316	0	1.74305	6685190000000		1.305	46.9549	1.58595	3942.33
1.88215	0	1.74318	6653810000000		1.3	47.3926	1.58602	3955.29
1.88113	0	1.74332	6622580000000		1.295	29.0162	1.58609	3968.29
1.88012	0	1.74345	6591490000000		1.29	34.8999	1.58616	3981.33
1.87911	0	1.74358	6560550000000		1.285	25.9739	1.58623	3994.41
1.8781	0	1.74371	6529750000000		1.28	25.7667	1.5863	4007.54
1.87709	0	1.74385	6499100000000		1.275	37.5436	1.58637	4020.71
1.87608	0	1.74398	6468600000000		1.27	45.9786	1.58644	4033.93
1.87507	0	1.74411	6438230000000		1.265	37.4541	1.58651	4047.19
1.87406	0	1.74424	6408010000000		1.26	35.5402	1.58658	4060.49
1.87306	0	1.74438	6377930000000		1.255	17.5051	1.58665	4073.83
1.87205	0	1.74451	6347990000000		1.25	12.2905	1.58672	4087.22
1.87105	0	1.74464	6318200000000		1.245	16.4537	1.58679	4100.65
1.87005	0	1.74477	6288540000000		1.24	9.00086	1.58686	4114.13
1.86905	0	1.74491	6259020000000		1.235	14.2354	1.58693	4127.65
1.86805	0	1.74504	6229640000000		1.23	14.0423	1.587	4141.22
1.86705	26719500000	1.74517	6200400000000		1.225	5.12902	1.58707	4154.83
1.86605	29916200000	1.7453	6171290000000		1.22	6.21179	1.58714	4168.49
1.86506	29939500000	1.74544	6142320000000		1.215	2.72833	1.58721	4182.19
1.86406	29963300000	1.74557	6113490000000		1.21	9.64621	1.58728	4195.93
1.86307	29984100000	1.7457	6084800000000		1.205	14.9327	1.58735	4209.72
1.86208	30005700000	1.74583	6056230000000		1.2	20.876	1.58742	4223.56
1.86109	30023300000	1.74597	6027810000000		1.195	16.4464	1.58749	4237.44
1.8601	32573400000	1.7461	5999510000000		1.19	20.8501	1.58756	4251.37
1.85911	32573600000	1.74623	5971350000000		1.185	24.874	1.58763	4265.34
1.85812	37214100000	1.74636	5943320000000		1.18	11.3579	1.5877	4279.36
1.85714	30461900000	1.7465	5915420000000		1.175	20.9092	1.58777	4293.42
1.85615	29950800000	1.74663	5887650000000		1.17	46.2391	1.58784	4307.53
1.85517	29947700000	1.74676	5860020000000		1.165	38.482	1.58791	4321.69
1.85419	0	1.74689	5832510000000		1.16	27.9903	1.58798	4335.89
1.8532	29930200000	1.74702	5805130000000		1.155	47.4312	1.58805	4350.14
1.85222	30422600000	1.74716	5777880000000		1.15	27.931	1.58812	4364.44
1.85124	30412500000	1.74729	5750760000000		1.145	0.1443	1.58819	4378.79
1.85027	30406200000	1.74742	5723770000000		1.14	1.29151	1.58826	4393.18
1.84929	30401900000	1.74755	5696900000000		1.135	4.0874	1.58833	4407.62
1.84831	30397100000	1.74769	5670160000000		1.13	9.97555	1.5884	4422.1
1.84734	96452900000	1.74782	5643540000000		1.125	0	1.58847	4436.64
1.84637	101705000000	1.74795	5617050000000		1.12	0.90507	1.58854	4451.22
1.84539	109430000000	1.74808	5590680000000		1.115	3.1881	1.58861	4465.85
1.84442	118166000000	1.74822	5564440000000		1.11	10.0808	1.58868	4480.52
1.84345	118149000000	1.74835	5538320000000		1.105	15.1402	1.58875	4495.25
1.84248	119838000000	1.74848	5512320000000		1.1	5.65287	1.58882	4510.02
1.84152	119733000000	1.74861	5486450000000				1.58889	4524.85
1.84055	160077000000	1.74875	5460700000000				1.58896	4539.72
1.83959	161138000000	1.74888	5435060000000				1.58903	4554.64
1.83862	162961000000	1.74901	5409550000000				1.5891	4569.61
1.83766	203377000000	1.74914	5384160000000				1.58917	4584.63
1.8367	205686000000	1.74928	5358880000000				1.58924	4599.7
1.83574	215103000000	1.74941	5333730000000				1.58931	4614.81
1.83478	216091000000	1.74954	5308690000000				1.58938	4629.98
1.83382	228620000000	1.74967	5283770000000				1.58945	4645.2
1.83286	237293000000	1.74981	5258970000000				1.58952	4660.46
1.8319	246011000000	1.74994	5234290000000				1.58959	4675.78
1.83095	265742000000	1.75007	5209720000000				1.58966	4691.15
1.83	272936000000	1.7502	5185260000000				1.58973	4706.57
1.82904	278447000000	1.75033	5160920000000				1.5898	4722.04
1.82809	310952000000	1.75047	5136700000000				1.58987	4737.56
1.82714	331093000000	1.7506	5112580000000				1.58994	4753.13
1.82619	365793000000	1.75073	5088590000000				1.59002	4768.75
1.82524	371016000000	1.75086	5064700000000				1.59009	4784.42
1.82429	377463000000	1.751	5040930000000				1.59016	4800.15
1.82335	400030000000	1.75113	5017260000000				1.59023	4815.92
1.8224	411249000000	1.75126	4993710000000				1.5903	4831.75
1.82146	421843000000	1.75139	4970270000000				1.59037	4847.63
1.82052	430449000000	1.75153	4946940000000				1.59044	4863.56
1.81958	445268000000	1.75166	4923720000000				1.59051	4879.55
1.81863	458824000000	1.75179	4900610000000				1.59058	4895.58
1.8177	466048000000	1.75192	4877600000000				1.59065	4911.67
1.81676	477053000000	1.75206	4854710000000				1.59072	4927.82
1.81582	487373000000	1.75219	4831920000000				1.59079	4944.01
1.81488	496534000000	1.75232	4809240000000				1.59086	4960.26
1.81395	515470000000	1.75245	4786660000000				1.59093	4976.56
1.81301	530803000000	1.75259	4764200000000				1.591	4992.92
1.81208	532199000000	1.75272	4741830000000				1.59107	5009.33
1.81115	559972000000	1.75285	4719570000000				1.59114	5025.79
1.81022	580891000000	1.75298	4697420000000				1.59121	5042.31
1.80929	608622000000	1.75312	4675370000000				1.59128	5058.88
1.80836	644281000000	1.75325	4653420000000				1.59135	5075.51
1.80743	681306000000	1.75338	4631580000000				1.59142	5092.19
1.80651	704486000000	1.75351	4609840000000				1.59149	5108.93
1.80558	723099000000	1.75364	4588200000000				1.59156	5125.72
1.80466	756167000000	1.75378	4566660000000				1.59163	5142.57
1.80373	793814000000	1.75391	4545230000000				1.5917	5159.47
1.80281	847474000000	1.75404	4523890000000				1.59177	5176.43
1.80189	872275000000	1.75417	4502660000000				1.59184	5193.44
1.80097	881823000000	1.75431	4481520000000				1.59191	5210.51
1.80005	895764000000	1.75444	4460490000000				1.59198	5227.63
1.79913	939371000000	1.75457	4439550000000				1.59205	5244.81
1.79822	985905000000	1.7547	4418710000000				1.59212	5262.05
1.7973	1006100000000	1.75484	4397970000000				1.59219	5279.35
1.79639	1022190000000	1.75497	4377320000000				1.59226	5296.7
1.79547	1043690000000	1.7551	4356780000000				1.59233	5314.11
1.79456	1074170000000	1.75523	4336320000000				1.5924	5331.57
1.79365	1109280000000	1.75537	4315970000000				1.59247	5349.09
1.79274	1165130000000	1.7555	4295710000000				1.59254	5366.67
1.79183	1176940000000	1.75563	4275550000000				1.59261	5384.31
1.79092	1208290000000	1.75576	4255480000000				1.59268	5402.01
1.79001	1234240000000	1.7559	4235500000000				1.59275	5419.76
1.78911	1315220000000	1.75603	4215620000000				1.59282	5437.58
1.7882	1430690000000	1.75616	4195830000000				1.59289	5455.45
1.7873	1504900000000	1.75629	4176140000000				1.59296	5473.38
1.78639	1542570000000	1.75643	4156530000000				1.59303	5491.37
1.78549	1586340000000	1.75656	4137020000000				1.5931	5509.41
1.78459	1620850000000	1.75669	4117600000000				1.59317	5527.52
1.78369	1663600000000	1.75682	4098270000000				1.59324	5545.69
1.78279	1694480000000	1.75695	4079040000000				1.59331	5563.92
1.78189	1719720000000	1.75709	4059890000000				1.59338	5582.2
1.781	1777940000000	1.75722	4040830000000				1.59345	5600.55
1.7801	1858900000000	1.75735	4021870000000				1.59352	5618.96
1.7792	1941240000000	1.75748	4002990000000				1.59359	5637.42
1.77831	2021400000000	1.75762	3984200000000				1.59366	5655.95
1.77742	2075530000000	1.75775	3965490000000				1.59373	5674.54
1.77653	2158690000000	1.75788	3946880000000				1.5938	5693.19
1.77563	2234960000000	1.75801	3928350000000				1.59387	5711.9
1.77474	2277230000000	1.75815	3909910000000				1.59394	5730.67
1.77386	2321670000000	1.75828	3891560000000				1.59401	5749.51
1.77297	2370170000000	1.75841	3873290000000				1.59408	5768.41
1.77208	2393170000000	1.75854	3855110000000				1.59415	5787.36
1.7712	2533590000000	1.75868	3837020000000				1.59422	5806.39
1.77031	2628340000000	1.75881	3819000000000				1.59429	5825.47
1.76943	2797160000000	1.75894	3801080000000				1.59436	5844.61
1.76854	2826350000000	1.75907	3783240000000				1.59443	5863.82
1.76766	2853220000000	1.75921	3765480000000				1.5945	5883.1
1.76678	2907910000000	1.75934	3747800000000				1.59457	5902.43
1.7659	3032730000000	1.75947	3730210000000				1.59464	5921.83
1.76502	3201250000000	1.7596	3712700000000				1.59471	5941.29
1.76415	3327160000000	1.75974	3695270000000				1.59478	5960.82
1.76327	3418940000000	1.75987	3677930000000				1.59485	5980.41
1.76239	3448710000000	1.76	3660660000000				1.59492	6000.07
1.76152	3604190000000	1.76013	3643480000000				1.59499	6019.79
1.76064	3717770000000	1.76027	3626380000000				1.59506	6039.57
1.75977	3887150000000	1.7604	3609350000000				1.59513	6059.42
1.7589	3969620000000	1.76053	3592410000000				1.5952	6079.34
1.75803	4089930000000	1.76066	3575550000000				1.59527	6099.32
1.75716	4182990000000	1.76079	3558770000000				1.59534	6119.36
1.75629	4318850000000	1.76093	3542060000000				1.59541	6139.48
1.75542	4430280000000	1.76106	3525430000000				1.59548	6159.65
1.75456	4573540000000	1.76119	3508890000000				1.59555	6179.9
1.75369	4693650000000	1.76132	3492410000000				1.59562	6200.21
1.75282	4846940000000	1.76146	3476020000000				1.59569	6220.59
1.75196	5026170000000	1.76159	3459700000000				1.59576	6241.03
1.7511	5175720000000	1.76172	3443460000000				1.59583	6261.54
1.75024	5310660000000	1.76185	3427300000000				1.5959	6282.12
1.74937	5456690000000	1.76199	3411210000000				1.59597	6302.77
1.74851	5638620000000	1.76212	3395200000000				1.59604	6323.49
1.74765	5908110000000	1.76225	3379260000000				1.59611	6344.27
1.7468	6078050000000	1.76238	3363400000000				1.59618	6365.12
1.74594	6316060000000	1.76252	3347610000000				1.59625	6386.04
1.74508	6478050000000	1.76265	3331900000000				1.59632	6407.03
1.74423	6611980000000	1.76278	3316260000000				1.59639	6428.09
1.74337	6818660000000	1.76291	3300690000000				1.59646	6449.21
1.74252	6998920000000	1.76305	3285200000000				1.59653	6470.41
1.74167	7319480000000	1.76318	3269780000000				1.5966	6491.67
1.74082	7534750000000	1.76331	3254430000000				1.59667	6513.01
1.73997	7811430000000	1.76344	3239150000000				1.59674	6534.42
1.73912	8061470000000	1.76358	3223950000000				1.59681	6555.89
1.73827	8263910000000	1.76371	3208820000000				1.59688	6577.44
1.73742	8443430000000	1.76384	3193750000000				1.59695	6599.06
1.73657	8621700000000	1.76397	3178760000000				1.59702	6620.74
1.73573	8871120000000	1.7641	3163840000000				1.59709	6642.5
1.73488	9144630000000	1.76424	3148990000000				1.59716	6664.34
1.73404	9437180000000	1.76437	3134210000000				1.59723	6686.24
1.7332	9731050000000	1.7645	3119500000000				1.5973	6708.21
1.73235	10018700000000	1.76463	3104850000000				1.59737	6730.26
1.73151	10264400000000	1.76477	3090280000000				1.59744	6752.38
1.73067	10538200000000	1.7649	3075770000000				1.59751	6774.57
1.72983	10846300000000	1.76503	3061330000000				1.59758	6796.84
1.72899	11177300000000	1.76516	3046960000000				1.59765	6819.18
1.72816	11508900000000	1.7653	3032660000000				1.59772	6841.59
1.72732	11804300000000	1.76543	3018430000000				1.59779	6864.08
1.72649	12079600000000	1.76556	3004260000000				1.59786	6886.64
1.72565	12313800000000	1.76569	2990160000000				1.59793	6909.27
1.72482	12694000000000	1.76583	2976120000000				1.598	6931.98
1.72398	13101200000000	1.76596	2962150000000				1.59807	6954.76
1.72315	13570800000000	1.76609	2948250000000				1.59814	6977.62
1.72232	13942900000000	1.76622	2934410000000				1.59821	7000.55
1.72149	14254100000000	1.76636	2920630000000				1.59828	7023.56
1.72066	14626100000000	1.76649	2906920000000				1.59835	7046.64
1.71984	14945000000000	1.76662	2893280000000				1.59842	7069.8
1.71901	15432100000000	1.76675	2879700000000				1.59849	7093.04
1.71818	15802900000000	1.76689	2866180000000				1.59856	7116.35
1.71736	16162100000000	1.76702	2852730000000				1.59863	7139.74
1.71653	16519300000000	1.76715	2839330000000				1.5987	7163.21
1.71571	16900900000000	1.76728	2826010000000				1.59877	7186.75
1.71489	17416600000000	1.76741	2812740000000				1.59884	7210.37
1.71406	17804400000000	1.76755	2799540000000				1.59891	7234.07
1.71324	18258400000000	1.76768	2786400000000				1.59898	7257.84
1.71242	18616100000000	1.76781	2773320000000				1.59905	7281.7
1.7116	19080200000000	1.76794	2760300000000				1.59912	7305.63
1.71079	19538900000000	1.76808	2747340000000				1.59919	7329.64
1.70997	20116400000000	1.76821	2734450000000				1.59926	7353.73
1.70915	20548600000000	1.76834	2721610000000				1.59933	7377.9
1.70834	20964200000000	1.76847	2708840000000				1.5994	7402.15
1.70752	21341700000000	1.76861	2696120000000				1.59947	7426.48
1.70671	21904000000000	1.76874	2683460000000				1.59954	7450.88
1.7059	22401400000000	1.76887	2670870000000				1.59961	7475.37
1.70508	22961300000000	1.769	2658330000000				1.59968	7499.94
1.70427	23439300000000	1.76914	2645850000000				1.59975	7524.59
1.70346	24033600000000	1.76927	2633430000000				1.59982	7549.32
1.70265	24524900000000	1.7694	2621070000000				1.59989	7574.13
1.70185	25011100000000	1.76953	2608770000000				1.59996	7599.03
1.70104	25350300000000	1.76967	2596520000000				1.60004	7624
1.70023	25782600000000	1.7698	2584330000000				1.60011	7649.06
1.69943	26267600000000	1.76993	2572200000000				1.60018	7674.2
1.69862	26789200000000	1.77006	2560130000000				1.60025	7699.42
1.69782	27281000000000	1.7702	2548110000000				1.60032	7724.73
1.69702	27784800000000	1.77033	2536150000000				1.60039	7750.11
1.69621	28391300000000	1.77046	2524250000000				1.60046	7775.59
1.69541	28913000000000	1.77059	2512400000000				1.60053	7801.14
1.69461	29377600000000	1.77073	2500600000000				1.6006	7826.78
1.69381	29867500000000	1.77086	2488870000000				1.60067	7852.5
1.69301	30339300000000	1.77099	2477180000000				1.60074	7878.31
1.69222	30790900000000	1.77112	2465560000000				1.60081	7904.21
1.69142	31414800000000	1.77125	2453980000000				1.60088	7930.18
1.69062	31901000000000	1.77139	2442460000000				1.60095	7956.25
1.68983	32568000000000	1.77152	2431000000000				1.60102	7982.4
1.68903	32920100000000	1.77165	2419590000000				1.60109	8008.63
1.68824	33462800000000	1.77178	2408230000000				1.60116	8034.95
1.68745	33969500000000	1.77192	2396920000000				1.60123	8061.36
1.68666	34473800000000	1.77205	2385670000000				1.6013	8087.86
1.68586	34941900000000	1.77218	2374480000000				1.60137	8114.44
1.68507	35300500000000	1.77231	2363330000000				1.60144	8141.11
1.68429	35794500000000	1.77245	2352240000000				1.60151	8167.86
1.6835	36289000000000	1.77258	2341190000000				1.60158	8194.71
1.68271	36657900000000	1.77271	2330200000000				1.60165	8221.64
1.68192	37114500000000	1.77284	2319270000000				1.60172	8248.66
1.68114	37552200000000	1.77298	2308380000000				1.60179	8275.77
1.68035	38136100000000	1.77311	2297540000000				1.60186	8302.97
1.67957	38508900000000	1.77324	2286760000000				1.60193	8330.26
1.67879	38913600000000	1.77337	2276030000000				1.602	8357.64
1.678	39354600000000	1.77351	2265340000000				1.60207	8385.11
1.67722	39770800000000	1.77364	2254710000000				1.60214	8412.67
1.67644	40205800000000	1.77377	2244120000000				1.60221	8440.32
1.67566	40683300000000	1.7739	2233590000000				1.60228	8468.06
1.67488	41037500000000	1.77404	2223110000000				1.60235	8495.89
1.6741	41436900000000	1.77417	2212670000000				1.60242	8523.81
1.67333	41643800000000	1.7743	2202280000000				1.60249	8551.83
1.67255	42094500000000	1.77443	2191950000000				1.60256	8579.93
1.67177	42518400000000	1.77456	2181660000000				1.60263	8608.13
1.671	42878100000000	1.7747	2171420000000				1.6027	8636.42
1.67023	43084500000000	1.77483	2161220000000				1.60277	8664.81
1.66945	43296200000000	1.77496	2151080000000				1.60284	8693.29
1.66868	43602200000000	1.77509	2140980000000				1.60291	8721.86
1.66791	43920900000000	1.77523	2130930000000				1.60298	8750.52
1.66714	44371500000000	1.77536	2120930000000				1.60305	8779.28
1.66637	44680000000000	1.77549	2110970000000				1.60312	8808.14
1.6656	44932100000000	1.77562	2101060000000				1.60319	8837.09
1.66483	45173600000000	1.77576	2091200000000				1.60326	8866.13
1.66406	45338700000000	1.77589	2081390000000				1.60333	8895.27
1.6633	45634400000000	1.77602	2071620000000				1.6034	8924.51
1.66253	45854100000000	1.77615	2061890000000				1.60347	8953.84
1.66177	46238100000000	1.77629	2052210000000				1.60354	8983.26
1.661	46415700000000	1.77642	2042580000000				1.60361	9012.79
1.66024	46588700000000	1.77655	2032990000000				1.60368	9042.41
1.65948	46716000000000	1.77668	2023450000000				1.60375	9072.13
1.65872	46868000000000	1.77682	2013950000000				1.60382	9101.95
1.65796	47129600000000	1.77695	2004500000000				1.60389	9131.86
1.6572	47272100000000	1.77708	1995090000000				1.60396	9161.87
1.65644	47379200000000	1.77721	1985720000000				1.60403	9191.99
1.65568	47517400000000	1.77735	1976400000000				1.6041	9222.2
1.65492	47710200000000	1.77748	1967130000000				1.60417	9252.51
1.65416	47934900000000	1.77761	1957890000000				1.60424	9282.92
1.65341	48132400000000	1.77774	1948700000000				1.60431	9313.43
1.65265	48312800000000	1.77787	1939550000000				1.60438	9344.04
1.6519	48429400000000	1.77801	1930450000000				1.60445	9374.75
1.65114	48533600000000	1.77814	1921390000000				1.60452	9405.56
1.65039	48635400000000	1.77827	1912370000000				1.60459	9436.47
1.64964	48728200000000	1.7784	1903390000000				1.60466	9467.48
1.64889	48843200000000	1.77854	1894460000000				1.60473	9498.6
1.64814	48949900000000	1.77867	1885560000000				1.6048	9529.82
1.64739	49056400000000	1.7788	1876710000000				1.60487	9561.14
1.64664	49142500000000	1.77893	1867900000000				1.60494	9592.56
1.64589	49232000000000	1.77907	1859140000000				1.60501	9624.09
1.64515	49274800000000	1.7792	1850410000000				1.60508	9655.72
1.6444	49319400000000	1.77933	1841720000000				1.60515	9687.46
1.64365	49360400000000	1.77946	1833080000000				1.60522	9719.3
1.64291	49457700000000	1.7796	1824470000000				1.60529	9751.24
1.64216	49577400000000	1.77973	1815910000000				1.60536	9783.29
1.64142	49627200000000	1.77986	1807390000000				1.60543	9815.44
1.64068	49710900000000	1.77999	1798900000000				1.6055	9847.7
1.63994	49671600000000	1.78013	1790460000000				1.60557	9880.07
1.6392	49548500000000	1.78026	1782050000000				1.60564	9912.54
1.63846	49409700000000	1.78039	1773690000000				1.60571	9945.12
1.63772	49348200000000	1.78052	1765360000000				1.60578	9977.8
1.63698	49237600000000	1.78066	1757080000000				1.60585	10010.6
1.63624	49106500000000	1.78079	1748830000000				1.60592	10043.5
1.6355	48850500000000	1.78092	1740620000000				1.60599	10076.5
1.63477	48789200000000	1.78105	1732450000000				1.60606	10109.6
1.63403	48585500000000	1.78118	1724320000000				1.60613	10142.9
1.6333	48433700000000	1.78132	1716220000000				1.6062	10176.2
1.63256	48216400000000	1.78145	1708170000000				1.60627	10209.6
1.63183	48032200000000	1.78158	1700150000000				1.60634	10243.2
1.6311	47686800000000	1.78171	1692170000000				1.60641	10276.9
1.63037	47485900000000	1.78185	1684220000000				1.60648	10310.6
1.62964	47195600000000	1.78198	1676320000000				1.60655	10344.5
1.62891	46945500000000	1.78211	1668450000000				1.60662	10378.5
1.62818	46636600000000	1.78224	1660620000000				1.60669	10412.6
1.62745	46335900000000	1.78238	1652820000000				1.60676	10446.8
1.62672	45959900000000	1.78251	1645070000000				1.60683	10481.2
1.62599	45516000000000	1.78264	1637340000000				1.6069	10515.6
1.62527	45193100000000	1.78277	1629660000000				1.60697	10550.2
1.62454	44958300000000	1.78291	1622010000000				1.60704	10584.9
1.62382	44632400000000	1.78304	1614390000000				1.60711	10619.7
1.62309	44081100000000	1.78317	1606820000000				1.60718	10654.6
1.62237	43592500000000	1.7833	1599270000000				1.60725	10689.6
1.62165	43214800000000	1.78344	1591770000000				1.60732	10724.7
1.62093	42932100000000	1.78357	1584290000000				1.60739	10760
1.62021	42533200000000	1.7837	1576860000000				1.60746	10795.3
1.61949	42142000000000	1.78383	1569460000000				1.60753	10830.8
1.61877	41748800000000	1.78397	1562090000000				1.6076	10866.4
1.61805	41365400000000	1.7841	1554760000000				1.60767	10902.1
1.61733	40851000000000	1.78423	1547460000000				1.60774	10937.9
1.61661	40397800000000	1.78436	1540190000000				1.60781	10973.9
1.6159	40051100000000	1.7845	1532960000000				1.60788	11010
1.61518	39611300000000	1.78463	1525770000000				1.60795	11046.1
1.61447	39051000000000	1.78476	1518610000000				1.60802	11082.5
1.61375	38535600000000	1.78489	1511480000000				1.60809	11118.9
1.61304	38070900000000	1.78502	1504380000000				1.60816	11155.4
1.61232	37635300000000	1.78516	1497320000000				1.60823	11192.1
1.61161	37071600000000	1.78529	1490290000000				1.6083	11228.9
1.6109	36466000000000	1.78542	1483300000000				1.60837	11265.8
1.61019	36115300000000	1.78555	1476340000000				1.60844	11302.8
1.60948	35573800000000	1.78569	1469410000000				1.60851	11339.9
1.60877	35022300000000	1.78582	1462510000000				1.60858	11377.2
1.60806	34405300000000	1.78595	1455640000000				1.60865	11414.6
1.60736	33836400000000	1.78608	1448810000000				1.60872	11452.1
1.60665	33334700000000	1.78622	1442010000000				1.60879	11489.8
1.60594	32632300000000	1.78635	1435240000000				1.60886	11527.5
1.60524	32044600000000	1.78648	1428500000000				1.60893	11565.4
1.60453	31598700000000	1.78661	1421800000000				1.609	11603.4
1.60383	31229500000000	1.78675	1415120000000				1.60907	11641.6
1.60313	30819500000000	1.78688	1408480000000				1.60914	11679.8
1.60242	30244500000000	1.78701	1401870000000				1.60921	11718.2
1.60172	29586400000000	1.78714	1395290000000				1.60928	11756.7
1.60102	29021100000000	1.78728	1388740000000				1.60935	11795.4
1.60032	28462400000000	1.78741	1382220000000				1.60942	11834.1
1.59962	27858100000000	1.78754	1375730000000				1.60949	11873
1.59892	27285100000000	1.78767	1369280000000				1.60956	11912
1.59822	26689800000000	1.78781	1362850000000				1.60963	11951.2
1.59753	26224600000000	1.78794	1356450000000				1.6097	11990.5
1.59683	25640200000000	1.78807	1350080000000				1.60977	12029.9
1.59613	25036500000000	1.7882	1343750000000				1.60984	12069.4
1.59544	24452100000000	1.78833	1337440000000				1.60991	12109.1
1.59475	23851400000000	1.78847	1331160000000				1.60998	12148.9
1.59405	23354500000000	1.7886	1324910000000				1.61006	12188.8
1.59336	22942200000000	1.78873	1318690000000				1.61013	12228.9
1.59267	22597300000000	1.78886	1312500000000				1.6102	12269.1
1.59197	22169100000000	1.789	1306340000000				1.61027	12309.4
1.59128	21673500000000	1.78913	1300210000000				1.61034	12349.8
1.59059	21201400000000	1.78926	1294110000000				1.61041	12390.4
1.5899	20830600000000	1.78939	1288030000000				1.61048	12431.2
1.58921	20288300000000	1.78953	1281990000000				1.61055	12472
1.58853	19813900000000	1.78966	1275970000000				1.61062	12513
1.58784	19281900000000	1.78979	1269980000000				1.61069	12554.1
1.58715	18937400000000	1.78992	1264020000000				1.61076	12595.4
1.58647	18512600000000	1.79006	1258080000000				1.61083	12636.8
1.58578	18107100000000	1.79019	1252180000000				1.6109	12678.3
1.5851	17640600000000	1.79032	1246300000000				1.61097	12720
1.58441	17181800000000	1.79045	1240450000000				1.61104	12761.8
1.58373	16780200000000	1.79059	1234630000000				1.61111	12803.7
1.58305	16345500000000	1.79072	1228830000000				1.61118	12845.8
1.58237	15897000000000	1.79085	1223060000000				1.61125	12888
1.58168	15581200000000	1.79098	1217320000000				1.61132	12930.4
1.581	15209000000000	1.79112	1211610000000				1.61139	12972.9
1.58032	14963900000000	1.79125	1205920000000				1.61146	13015.5
1.57964	14488100000000	1.79138	1200260000000				1.61153	13058.3
1.57897	14173800000000	1.79151	1194630000000				1.6116	13101.2
1.57829	13799700000000	1.79164	1189020000000				1.61167	13144.3
1.57761	13509000000000	1.79178	1183440000000				1.61174	13187.5
1.57694	13167900000000	1.79191	1177880000000				1.61181	13230.8
1.57626	12856300000000	1.79204	1172350000000				1.61188	13274.3
1.57558	12531100000000	1.79217	1166850000000				1.61195	13317.9
1.57491	12318400000000	1.79231	1161370000000				1.61202	13361.7
1.57424	12009800000000	1.79244	1155920000000				1.61209	13405.6
1.57356	11817600000000	1.79257	1150500000000				1.61216	13449.7
1.57289	11540500000000	1.7927	1145100000000				1.61223	13493.9
1.57222	11301700000000	1.79284	1139720000000				1.6123	13538.2
1.57155	10957600000000	1.79297	1134370000000				1.61237	13582.7
1.57088	10668900000000	1.7931	1129050000000				1.61244	13627.4
1.57021	10400500000000	1.79323	1123750000000				1.61251	13672.2
1.56954	10162400000000	1.79337	1118470000000				1.61258	13717.1
1.56887	9894270000000	1.7935	1113220000000				1.61265	13762.2
1.56821	9670090000000	1.79363	1108000000000				1.61272	13807.4
1.56754	9451740000000	1.79376	1102790000000				1.61279	13852.8
1.56687	9230170000000	1.7939	1097620000000				1.61286	13898.3
1.56621	8939120000000	1.79403	1092470000000				1.61293	13944
1.56554	8718620000000	1.79416	1087340000000				1.613	13989.8
1.56488	8457690000000	1.79429	1082230000000				1.61307	14035.8
1.56422	8276550000000	1.79443	1077150000000				1.61314	14081.9
1.56355	8085500000000	1.79456	1072100000000				1.61321	14128.2
1.56289	7897320000000	1.79469	1067070000000				1.61328	14174.7
1.56223	7703420000000	1.79482	1062060000000				1.61335	14221.2
1.56157	7505670000000	1.79496	1057070000000				1.61342	14268
1.56091	7286100000000	1.79509	1052110000000				1.61349	14314.9
1.56025	7118900000000	1.79522	1047170000000				1.61356	14361.9
1.55959	6970380000000	1.79535	1042260000000				1.61363	14409.1
1.55893	6877830000000	1.79548	1037360000000				1.6137	14456.5
1.55828	6724000000000	1.79562	1032490000000				1.61377	14504
1.55762	6517720000000	1.79575	1027650000000				1.61384	14551.7
1.55696	6364860000000	1.79588	1022820000000				1.61391	14599.5
1.55631	6195600000000	1.79601	1018020000000				1.61398	14647.5
1.55565	6127050000000	1.79615	1013240000000				1.61405	14695.6
1.555	6028020000000	1.79628	1008490000000				1.61412	14743.9
1.55434	5839260000000	1.79641	1003750000000				1.61419	14792.4
1.55369	5692620000000	1.79654	999042000000				1.61426	14841
1.55304	5542660000000	1.79668	994352000000				1.61433	14889.8
1.55239	5491630000000	1.79681	989685000000				1.6144	14938.7
1.55174	5316720000000	1.79694	985039000000				1.61447	14987.8
1.55109	5132890000000	1.79707	980415000000				1.61454	15037.1
1.55044	5084780000000	1.79721	975813000000				1.61461	15086.5
1.54979	5003640000000	1.79734	971232000000				1.61468	15136.1
1.54914	4920550000000	1.79747	966673000000				1.61475	15185.8
1.54849	4683270000000	1.7976	962136000000				1.61482	15235.7
1.54785	4585990000000	1.79774	957620000000				1.61489	15285.8
1.5472	4427830000000	1.79787	953125000000				1.61496	15336
1.54655	4366330000000	1.798	948651000000				1.61503	15386.4
1.54591	4265130000000	1.79813	944198000000				1.6151	15437
1.54526	4220710000000	1.79827	939765000000				1.61517	15487.8
1.54462	4180150000000	1.7984	935354000000				1.61524	15538.7
1.54398	4087840000000	1.79853	930964000000				1.61531	15589.7
1.54333	3998860000000	1.79866	926594000000				1.61538	15641
1.54269	3883770000000	1.79879	922244000000				1.61545	15692.4
1.54205	3740350000000	1.79893	917915000000				1.61552	15743.9
1.54141	3664550000000	1.79906	913606000000				1.61559	15795.7
1.54077	3561850000000	1.79919	909318000000				1.61566	15847.6
1.54013	3510590000000	1.79932	905049000000				1.61573	15899.7
1.53949	3444100000000	1.79946	900801000000				1.6158	15951.9
1.53886	3370700000000	1.79959	896573000000				1.61587	16004.4
1.53822	3306090000000	1.79972	892364000000				1.61594	16057
1.53758	3229140000000	1.79985	888175000000				1.61601	16109.7
1.53695	3093780000000	1.79999	884006000000				1.61608	16162.7
1.53631	2972470000000	1.80012	879857000000				1.61615	16215.8
1.53568	2904300000000	1.80025	875727000000				1.61622	16269.1
1.53504	2876530000000	1.80038	871616000000				1.61629	16322.6
1.53441	2806210000000	1.80052	867525000000				1.61636	16376.2
1.53377	2758280000000	1.80065	863452000000				1.61643	16430
1.53314	2718910000000	1.80078	859399000000				1.6165	16484
1.53251	2661880000000	1.80091	855365000000				1.61657	16538.2
1.53188	2637850000000	1.80105	851350000000				1.61664	16592.6
1.53125	2603220000000	1.80118	847354000000				1.61671	16647.1
1.53062	2539240000000	1.80131	843376000000				1.61678	16701.8
1.52999	2395960000000	1.80144	839418000000				1.61685	16756.7
1.52936	2280410000000	1.80158	835477000000				1.61692	16811.8
1.52873	2189690000000	1.80171	831556000000				1.61699	16867
1.52811	2181370000000	1.80184	827652000000				1.61706	16922.5
1.52748	2165640000000	1.80197	823767000000				1.61713	16978.1
1.52685	2147600000000	1.8021	819900000000				1.6172	17033.9
1.52623	2081650000000	1.80224	816052000000				1.61727	17089.9
1.5256	2033020000000	1.80237	812221000000				1.61734	17146.1
1.52498	1959580000000	1.8025	808409000000				1.61741	17202.4
1.52436	1917240000000	1.80263	804614000000				1.61748	17258.9
1.52373	1865900000000	1.80277	800837000000				1.61755	17315.7
1.52311	1817650000000	1.8029	797078000000				1.61762	17372.6
1.52249	1781040000000	1.80303	793336000000				1.61769	17429.7
1.52187	1754930000000	1.80316	789612000000				1.61776	17487
1.52125	1713320000000	1.8033	785906000000				1.61783	17544.4
1.52063	1671060000000	1.80343	782217000000				1.6179	17602.1
1.52001	1584060000000	1.80356	778545000000				1.61797	17659.9
1.51939	1558330000000	1.80369	774891000000				1.61804	17718
1.51877	1551060000000	1.80383	771253000000				1.61811	17776.2
1.51815	1534130000000	1.80396	767633000000				1.61818	17834.6
1.51754	1523960000000	1.80409	764030000000				1.61825	17893.3
1.51692	1515400000000	1.80422	760443000000				1.61832	17952.1
1.5163	1507410000000	1.80436	756874000000				1.61839	18011.1
1.51569	1495610000000	1.80449	753321000000				1.61846	18070.3
1.51507	1491040000000	1.80462	749785000000				1.61853	18129.7
1.51446	1446260000000	1.80475	746265000000				1.6186	18189.2
1.51385	1416580000000	1.80489	742762000000				1.61867	18249
1.51323	1329060000000	1.80502	739276000000				1.61874	18309
1.51262	1198070000000	1.80515	735806000000				1.61881	18369.2
1.51201	1186550000000	1.80528	732352000000				1.61888	18429.5
1.5114	1168180000000	1.80541	728914000000				1.61895	18490.1
1.51079	1142780000000	1.80555	725492000000				1.61902	18550.9
1.51018	1116830000000	1.80568	722087000000				1.61909	18611.9
1.50957	1098540000000	1.80581	718697000000				1.61916	18673
1.50896	1079700000000	1.80594	715324000000				1.61923	18734.4
1.50835	1079650000000	1.80608	711966000000				1.6193	18796
1.50775	1064230000000	1.80621	708624000000				1.61937	18857.8
1.50714	1038150000000	1.80634	705298000000				1.61944	18919.7
1.50653	1029800000000	1.80647	701987000000				1.61951	18981.9
1.50593	988440000000	1.80661	698692000000				1.61958	19044.3
1.50532	961684000000	1.80674	695412000000				1.61965	19106.9
1.50472	920911000000	1.80687	692148000000				1.61972	19169.7
1.50411	904617000000	1.807	688899000000				1.61979	19232.7
1.50351	877461000000	1.80714	685665000000				1.61986	19295.9
1.50291	869666000000	1.80727	682447000000				1.61993	19359.3
1.50231	854589000000	1.8074	679243000000				1.62001	19422.9
1.5017	841129000000	1.80753	676055000000				1.62008	19486.8
1.5011	829040000000	1.80767	672882000000				1.62015	19550.8
1.5005	817444000000	1.8078	669723000000				1.62022	19615.1
1.4999	800344000000	1.80793	666579000000				1.62029	19679.6
1.4993	774367000000	1.80806	663450000000				1.62036	19744.2
1.49871	763513000000	1.8082	660336000000				1.62043	19809.1
1.49811	740894000000	1.80833	657237000000				1.6205	19874.2
1.49751	737095000000	1.80846	654151000000				1.62057	19939.5
1.49691	729701000000	1.80859	651081000000				1.62064	20005.1
1.49632	716538000000	1.80873	648025000000				1.62071	20070.8
1.49572	671439000000	1.80886	644983000000				1.62078	20136.8
1.49513	662702000000	1.80899	641955000000				1.62085	20203
1.49453	658394000000	1.80912	638942000000				1.62092	20269.4
1.49394	658652000000	1.80925	635943000000				1.62099	20336
1.49334	643584000000	1.80939	632958000000				1.62106	20402.8
1.49275	638418000000	1.80952	629986000000				1.62113	20469.9
1.49216	640131000000	1.80965	627029000000				1.6212	20537.2
1.49157	623732000000	1.80978	624086000000				1.62127	20604.7
1.49098	622732000000	1.80992	621156000000				1.62134	20672.4
1.49039	612332000000	1.81005	618241000000				1.62141	20740.3
1.4898	597673000000	1.81018	615339000000				1.62148	20808.5
1.48921	584531000000	1.81031	612450000000				1.62155	20876.9
1.48862	573754000000	1.81045	609575000000				1.62162	20945.5
1.48803	530511000000	1.81058	606714000000				1.62169	21014.3
1.48744	417982000000	1.81071	603866000000				1.62176	21083.4
1.48686	400221000000	1.81084	601032000000				1.62183	21152.7
1.48627	388052000000	1.81098	598210000000				1.6219	21222.2
1.48568	346560000000	1.81111	595402000000				1.62197	21292
1.4851	331401000000	1.81124	592607000000				1.62204	21361.9
1.48451	325467000000	1.81137	589826000000				1.62211	21432.2
1.48393	320630000000	1.81151	587057000000				1.62218	21502.6
1.48334	310652000000	1.81164	584301000000				1.62225	21573.3
1.48276	390553000000	1.81177	581559000000				1.62232	21644.2
1.48218	407845000000	1.8119	578829000000				1.62239	21715.3
1.4816	416203000000	1.81204	576112000000				1.62246	21786.7
1.48101	426422000000	1.81217	573407000000				1.62253	21858.3
1.48043	431057000000	1.8123	570716000000				1.6226	21930.1
1.47985	431420000000	1.81243	568037000000				1.62267	22002.2
1.47927	423771000000	1.81256	565371000000				1.62274	22074.5
1.47869	416698000000	1.8127	562717000000				1.62281	22147.1
1.47812	414755000000	1.81283	560075000000				1.62288	22219.9
1.47754	414505000000	1.81296	557446000000				1.62295	22292.9
1.47696	321126000000	1.81309	554830000000				1.62302	22366.1
1.47638	311121000000	1.81323	552225000000				1.62309	22439.7
1.47581	231706000000	1.81336	549633000000				1.62316	22513.4
1.47523	226124000000	1.81349	547053000000				1.62323	22587.4
1.47465	212365000000	1.81362	544485000000				1.6233	22661.6
1.47408	208623000000	1.81376	541929000000				1.62337	22736.1
1.47351	201413000000	1.81389	539385000000				1.62344	22810.8
1.47293	289477000000	1.81402	536854000000				1.62351	22885.8
1.47236	218403000000	1.81415	534334000000				1.62358	22961
1.47179	150780000000	1.81429	531825000000				1.62365	23036.5
1.47121	148449000000	1.81442	529329000000				1.62372	23112.2
1.47064	143276000000	1.81455	526844000000				1.62379	23188.2
1.47007	141946000000	1.81468	524371000000				1.62386	23264.4
1.4695	63405800000	1.81482	521910000000				1.62393	23340.8
1.46893	63699800000	1.81495	519460000000				1.624	23417.6
1.46836	63980800000	1.81508	517022000000				1.62407	23494.5
1.46779	63450700000	1.81521	514595000000				1.62414	23571.7
1.46722	0	1.81535	512179000000				1.62421	23649.2
1.46666	0	1.81548	509775000000				1.62428	23726.9
1.46609	0	1.81561	507382000000				1.62435	23804.9
1.46552	0	1.81574	505000000000				1.62442	23883.2
1.46496	0	1.81587	502630000000				1.62449	23961.7
1.46439	0	1.81601	500271000000				1.62456	24040.4
1.46382	0	1.81614	497922000000				1.62463	24119.4
1.46326	0	1.81627	495585000000				1.6247	24198.7
1.4627	0	1.8164	493259000000				1.62477	24278.2
1.46213	0	1.81654	490943000000				1.62484	24358
1.46157	0	1.81667	488639000000				1.62491	24438.1
1.46101	0	1.8168	486345000000				1.62498	24518.4
1.46045	0	1.81693	484062000000				1.62505	24599
1.45988	0	1.81707	481790000000				1.62512	24679.8
1.45932	0	1.8172	479529000000				1.62519	24760.9
1.45876	0	1.81733	477278000000				1.62526	24842.3
1.4582	0	1.81746	475037000000				1.62533	24924
1.45764	0	1.8176	472807000000				1.6254	25005.9
1.45708	0	1.81773	470588000000				1.62547	25088.1
1.45653	0	1.81786	468379000000				1.62554	25170.5
1.45597	0	1.81799	466180000000				1.62561	25253.2
1.45541	0	1.81813	463992000000				1.62568	25336.2
1.45485	0	1.81826	461814000000				1.62575	25419.5
1.4543	0	1.81839	459646000000				1.62582	25503.1
1.45374	0	1.81852	457489000000				1.62589	25586.9
1.45319	0	1.81866	455341000000				1.62596	25671
1.45263	0	1.81879	453204000000				1.62603	25755.3
1.45208	0	1.81892	451077000000				1.6261	25840
1.45153	0	1.81905	448959000000				1.62617	25924.9
1.45097	0	1.81918	446852000000				1.62624	26010.1
1.45042	0	1.81932	444754000000				1.62631	26095.6
1.44987	0	1.81945	442667000000				1.62638	26181.4
1.44932	0	1.81958	440589000000				1.62645	26267.4
1.44877	0	1.81971	438521000000				1.62652	26353.8
1.44822	0	1.81985	436462000000				1.62659	26440.4
1.44767	0	1.81998	434413000000				1.62666	26527.3
1.44712	0	1.82011	432374000000				1.62673	26614.5
1.44657	0	1.82024	430345000000				1.6268	26701.9
1.44602	0	1.82038	428325000000				1.62687	26789.7
1.44547	0	1.82051	426314000000				1.62694	26877.7
1.44492	0	1.82064	424313000000				1.62701	26966.1
1.44438	0	1.82077	422321000000				1.62708	27054.7
1.44383	0	1.82091	420339000000				1.62715	27143.6
1.44329	0	1.82104	418366000000				1.62722	27232.8
1.44274	0	1.82117	416402000000				1.62729	27322.3
1.4422	0	1.8213	414447000000				1.62736	27412.1
1.44165	0	1.82144	412502000000				1.62743	27502.2
1.44111	0	1.82157	410566000000				1.6275	27592.6
1.44056	0	1.8217	408638000000				1.62757	27683.3
1.44002	0	1.82183	406720000000				1.62764	27774.3
1.43948	0	1.82197	404811000000				1.62771	27865.6
1.43894	0	1.8221	402911000000				1.62778	27957.2
1.4384	0	1.82223	401020000000				1.62785	28049
1.43786	0	1.82236	399137000000				1.62792	28141.2
1.43731	0	1.8225	397264000000				1.62799	28233.7
1.43678	0	1.82263	395399000000				1.62806	28326.5
1.43624	0	1.82276	393543000000				1.62813	28419.6
1.4357	0	1.82289	391696000000				1.6282	28513
1.43516	0	1.82302	389857000000				1.62827	28606.7
1.43462	0	1.82316	388027000000				1.62834	28700.7
1.43408	0	1.82329	386205000000				1.62841	28795.1
1.43355	0	1.82342	384393000000				1.62848	28889.7
1.43301	0	1.82355	382588000000				1.62855	28984.7
1.43248	0	1.82369	380792000000				1.62862	29079.9
1.43194	0	1.82382	379005000000				1.62869	29175.5
1.43141	0	1.82395	377226000000				1.62876	29271.4
1.43087	0	1.82408	375455000000				1.62883	29367.6
1.43034	0	1.82422	373693000000				1.6289	29464.1
1.4298	0	1.82435	371939000000				1.62897	29560.9
1.42927	0	1.82448	370193000000				1.62904	29658.1
1.42874	0	1.82461	368455000000				1.62911	29755.6
1.42821	0	1.82475	366725000000				1.62918	29853.4
1.42768	0	1.82488	365004000000				1.62925	29951.5
1.42715	0	1.82501	363291000000				1.62932	30049.9
1.42662	0	1.82514	361585000000				1.62939	30148.7
1.42609	0	1.82528	359888000000				1.62946	30247.8
1.42556	0	1.82541	358199000000				1.62953	30347.2
1.42503	0	1.82554	356517000000				1.6296	30446.9
1.4245	0	1.82567	354844000000				1.62967	30547
1.42397	0	1.82581	353178000000				1.62974	30647.4
1.42344	0	1.82594	351520000000				1.62981	30748.1
1.42292	0	1.82607	349870000000				1.62988	30849.2
1.42239	0	1.8262	348228000000				1.62995	30950.6
1.42187	0	1.82633	346593000000				1.63003	31052.3
1.42134	0	1.82647	344967000000				1.6301	31154.4
1.42081	0	1.8266	343347000000				1.63017	31256.7
1.42029	0	1.82673	341736000000				1.63024	31359.5
1.41977	0	1.82686	340131000000				1.63031	31462.5
1.41924	0	1.827	338535000000				1.63038	31565.9
1.41872	0	1.82713	336946000000				1.63045	31669.7
1.4182	0	1.82726	335364000000				1.63052	31773.8
1.41768	0	1.82739	333790000000				1.63059	31878.2
1.41715	0	1.82753	332223000000				1.63066	31983
1.41663	0	1.82766	330664000000				1.63073	32088.1
1.41611	0	1.82779	329112000000				1.6308	32193.6
1.41559	0	1.82792	327567000000				1.63087	32299.4
1.41507	0	1.82806	326029000000				1.63094	32405.5
1.41455	0	1.82819	324499000000				1.63101	32512
1.41403	0	1.82832	322975000000				1.63108	32618.9
1.41352	0	1.82845	321459000000				1.63115	32726.1
1.413	0	1.82859	319950000000				1.63122	32833.6
1.41248	0	1.82872	318449000000				1.63129	32941.6
1.41196	0	1.82885	316954000000				1.63136	33049.8
1.41145	0	1.82898	315466000000				1.63143	33158.5
1.41093	0	1.82912	313985000000				1.6315	33267.4
1.41042	0	1.82925	312511000000				1.63157	33376.8
1.4099	0	1.82938	311044000000				1.63164	33486.5
1.40939	0	1.82951	309584000000				1.63171	33596.5
1.40887	0	1.82964	308131000000				1.63178	33706.9
1.40836	0	1.82978	306685000000				1.63185	33817.7
1.40785	0	1.82991	305245000000				1.63192	33928.9
1.40733	0	1.83004	303812000000				1.63199	34040.4
1.40682	0	1.83017	302386000000				1.63206	34152.3
1.40631	0	1.83031	300967000000				1.63213	34264.5
1.4058	0	1.83044	299554000000				1.6322	34377.1
1.40529	0	1.83057	298148000000				1.63227	34490.1
1.40478	0	1.8307	296748000000				1.63234	34603.5
1.40427	0	1.83084	295356000000				1.63241	34717.2
1.40376	0	1.83097	293969000000				1.63248	34831.3
1.40325	0	1.8311	292589000000				1.63255	34945.8
1.40274	0	1.83123	291216000000				1.63262	35060.6
1.40223	0	1.83137	289849000000				1.63269	35175.9
1.40173	0	1.8315	288488000000				1.63276	35291.5
1.40122	0	1.83163	287134000000				1.63283	35407.5
1.40071	0	1.83176	285786000000				1.6329	35523.8
1.40021	0	1.8319	284445000000				1.63297	35640.6
1.3997	0	1.83203	283110000000				1.63304	35757.7
1.3992	0	1.83216	281781000000				1.63311	35875.2
1.39869	0	1.83229	280458000000				1.63318	35993.1
1.39819	0	1.83243	279141000000				1.63325	36111.4
1.39768	0	1.83256	277831000000				1.63332	36230.1
1.39718	0	1.83269	276527000000				1.63339	36349.2
1.39668	0	1.83282	275229000000				1.63346	36468.7
1.39618	0	1.83296	273937000000				1.63353	36588.5
1.39567	0	1.83309	272651000000				1.6336	36708.8
1.39517	0	1.83322	271371000000				1.63367	36829.4
1.39467	0	1.83335	270098000000				1.63374	36950.5
1.39417	0	1.83348	268830000000				1.63381	37071.9
1.39367	0	1.83362	267568000000				1.63388	37193.8
1.39317	0	1.83375	266312000000				1.63395	37316
1.39267	0	1.83388	265062000000				1.63402	37438.6
1.39217	0	1.83401	263818000000				1.63409	37561.7
1.39168	0	1.83415	262579000000				1.63416	37685.1
1.39118	0	1.83428	261347000000				1.63423	37809
1.39068	0	1.83441	260120000000				1.6343	37933.3
1.39018	0	1.83454	258899000000				1.63437	38057.9
1.38969	0	1.83468	257684000000				1.63444	38183
1.38919	0	1.83481	256474000000				1.63451	38308.5
1.38869	0	1.83494	255270000000				1.63458	38434.4
1.3882	0	1.83507	254072000000				1.63465	38560.7
1.38771	0	1.83521	252879000000				1.63472	38687.5
1.38721	0	1.83534	251692000000				1.63479	38814.6
1.38672	0	1.83547	250511000000				1.63486	38942.2
1.38622	0	1.8356	249335000000				1.63493	39070.2
1.38573	0	1.83574	248164000000				1.635	39198.6
1.38524	0
1.38475	0
1.38425	0
1.38376	0
1.38327	0
1.38278	0
1.38229	0
1.3818	0
1.38131	0
1.38083	0
1.38034	0
1.37985	0
1.37936	0
1.37888	0
1.37839	0
1.3779	0
1.37742	0
1.37693	0
1.37645	0
1.37596	0
1.37548	0
1.375	0
1.37451	0
1.37403	0
1.37355	0
1.37307	0
1.37259	0
1.37211	0
1.37163	0
1.37115	0
1.37067	0
1.37019	0
1.36971	0
1.36923	0
1.36875	0
1.36828	0
1.3678	0
1.36732	0
1.36685	0
1.36637	0
1.3659	0
1.36542	0
1.36495	0
1.36447	0
1.364	0
1.36353	0
1.36305	0
1.36258	0
1.36211	0
1.36164	0
1.36117	0
1.3607	0
1.36023	0
1.35976	0
1.35929	0
1.35882	0
1.35835	0
1.35788	0
1.35742	0
1.35695	0
1.35648	0
1.35602	0
1.35555	0
1.35508	0
1.35462	0
1.35415	0
1.35369	0
1.35323	0
1.35276	0
1.3523	0
1.35184	0
1.35137	0
1.35091	0
1.35045	0
1.34999	0
1.34953	0
1.34907	0
1.34861	0
1.34815	0
1.34769	0
1.34723	0
1.34677	0
1.34632	0
1.34586	0
1.3454	0
1.34494	0
1.34449	0
1.34403	0
1.34358	0
1.34312	0
1.34267	0
1.34221	0
1.34176	0
1.34131	0
1.34085	0
1.3404	0
1.33995	0
1.3395	0
1.33904	0
1.33859	0
1.33814	0
1.33769	0
1.33724	0
1.33679	0
1.33634	0
1.33589	0
1.33545	0
1.335	0
1.33455	0
1.3341	0
1.33366	0
1.33321	0
1.33276	0
1.33232	0
1.33187	0
1.33143	0
1.33098	0
1.33054	0
1.3301	0
1.32965	0
1.32921	0
1.32877	0
1.32833	0
1.32788	0
1.32744	0
1.327	0
1.32656	0
1.32612	0
1.32568	0
1.32524	0
1.3248	0
1.32436	0
1.32393	0
1.32349	0
1.32305	0
1.32261	0
1.32218	0
1.32174	0
1.3213	0
1.32087	0
1.32043	0
1.32	0
1.31956	0
1.31913	0
1.31869	0
1.31826	0
1.31783	0
1.3174	0
1.31696	0
1.31653	0
1.3161	0
1.31567	0
1.31524	0
1.31481	0
1.31438	0
1.31395	0
1.31352	0
1.31309	0
1.31266	0
1.31223	0
1.3118	0
1.31138	0
1.31095	0
1.31052	0
1.3101	0
1.30967	0
1.30924	0
1.30882	0
1.30839	0
1.30797	0
1.30755	0
1.30712	0
1.3067	0
1.30628	0
1.30585	0
1.30543	0
1.30501	0
1.30459	0
1.30417	0
1.30374	0
1.30332	0
1.3029	0
1.30248	0
1.30206	0
1.30164	0
1.30123	0
1.30081	0
1.30039	0
1.29997	0
1.29955	0
1.29914	0
1.29872	0
1.2983	0
1.29789	0
1.29747	0
1.29706	0
1.29664	0
1.29623	0
1.29581	0
1.2954	0
1.29499	0
1.29457	0
1.29416	0
1.29375	0
1.29334	0
1.29292	0
1.29251	0
1.2921	0
1.29169	0
1.29128	0
1.29087	0
1.29046	0
1.29005	0
1.28964	0
1.28923	0
1.28883	0
1.28842	0
1.28801	0
1.2876	0
1.2872	0
1.28679	0
1.28638	0
1.28598	0
1.28557	0
1.28517	0
1.28476	0
1.28436	0
1.28395	0
1.28355	0
1.28315	0
1.28274	0
1.28234	0
1.28194	0
1.28154	0
1.28113	0
1.28073	0
1.28033	0
1.27993	0
1.27953	0
1.27913	0
1.27873	0
1.27833	0
1.27793	0
1.27753	0
1.27713	0
1.27674	0
1.27634	0
1.27594	0
1.27554	0
1.27515	0
1.27475	0
1.27435	0
1.27396	0
1.27356	0
1.27317	0
1.27277	0
1.27238	0
1.27198	0
1.27159	0
1.2712	0
1.2708	0
1.27041	0
1.27002	0
1.26963	0
1.26923	0
1.26884	0
1.26845	0
1.26806	0
1.26767	0
1.26728	0
1.26689	0
1.2665	0
1.26611	0
1.26572	0
1.26533	0
1.26495	0
1.26456	0
1.26417	0
1.26378	0
1.2634	0
1.26301	0
1.26262	0
1.26224	0
1.26185	0
1.26147	0
1.26108	0
1.2607	0
1.26031	0
1.25993	0
1.25955	0
1.25916	0
1.25878	0
1.2584	0
1.25801	0
1.25763	0
1.25725	0
1.25687	0
1.25649	0
1.25611	0
1.25573	0
1.25534	0
1.25496	0
1.25459	0
1.25421	0
1.25383	0
1.25345	0
1.25307	0
1.25269	0
1.25231	0
1.25194	0
1.25156	0
1.25118	0
1.25081	0
1.25043	0
1.25005	0
1.24968	0
1.2493	0
1.24893	0
1.24855	0
1.24818	0
1.24781	0
1.24743	0
1.24706	0
1.24668	0
1.24631	0
1.24594	0
1.24557	0
1.2452	0
1.24482	0
1.24445	0
1.24408	0
1.24371	0
1.24334	0
1.24297	0
1.2426	0
1.24223	0
1.24186	0
1.24149	0
1.24112	0
1.24076	0
1.24039	0
1.24002	0
1.23965	0
1.23929	0
1.23892	0
1.23855	0
1.23819	0
1.23782	0
1.23746	0
1.23709	0
1.23673	0
1.23636	0
1.236	0
1.23563	0
1.23527	0
1.23491	0
1.23454	0
1.23418	0
1.23382	0
1.23346	0
1.23309	0
1.23273	0
1.23237	0
1.23201	0
1.23165	0
1.23129	0
1.23093	0
1.23057	0
1.23021	0
1.22985	0
1.22949	0
1.22913	0
1.22877	0
1.22841	0
1.22806	0
1.2277	0
1.22734	0
1.22698	0
1.22663	0
1.22627	0
1.22591	0
1.22556	0
1.2252	0
1.22485	0
1.22449	0
1.22414	0
1.22378	0
1.22343	0
1.22308	0
1.22272	0
1.22237	0
1.22202	0
1.22166	0
1.22131	0
1.22096	0
1.22061	0
1.22026	0
1.21991	0
1.21955	0
1.2192	0
1.21885	0
1.2185	0
1.21815	0
1.2178	0
1.21745	0
1.21711	0
1.21676	0
1.21641	0
1.21606	0
1.21571	0
1.21536	0
1.21502	0
1.21467	0
1.21432	0
1.21398	0
1.21363	0
1.21328	0
1.21294	0
1.21259	0
1.21225	0
1.2119	0
1.21156	0
1.21121	0
1.21087	0
1.21053	0
1.21018	0
1.20984	0
1.2095	0
1.20916	0
1.20881	0
1.20847	0
1.20813	0
1.20779	0
1.20745	0
1.20711	0
1.20677	0
1.20643	0
1.20608	0
1.20574	0
1.2054	0
1.20507	0
1.20473	0
1.20439	0
1.20405	0
1.20371	0
1.20337	0
1.20304	0
1.2027	0
1.20236	0
1.20203	0
1.20169	0
1.20135	0
1.20102	0
1.20068	0
1.20034	0
1.20001	0
1.19967	0
1.19934	0
1.19901	0
1.19867	0
1.19834	0
1.198	0
1.19767	0
1.19734	0
1.197	0
1.19667	0
1.19634	0
1.19601	0
1.19567	0
1.19534	0
1.19501	0
1.19468	0
1.19435	0
1.19402	0
1.19369	0
1.19336	0
1.19303	0
1.1927	0
1.19237	0
1.19204	0
1.19171	0
1.19139	0
1.19106	0
1.19073	0
1.1904	0
1.19008	0
1.18975	0
1.18942	0
1.18909	0
1.18877	0
1.18844	0
1.18812	0
1.18779	0
1.18747	0
1.18714	0
1.18682	0
1.18649	0
1.18617	0
1.18584	0
1.18552	0
1.1852	0
1.18487	0
1.18455	0
1.18423	0
1.1839	0
1.18358	0
1.18326	0
1.18294	0
1.18262	0
1.1823	0
1.18198	0
1.18165	0
1.18134	0
1.18101	0

## Sheet: Fig. 1c
	with C60	w.o. C60
PVSK	1.067	1.276
PVSK/LiF	1.127	1.267
PVSK/AlOx	1.141	1.278
PVSK/AlOx/PDAI2	1.258	1.276

## Sheet: Fig. 1d
	FF measured (%)	pFF (%)	SQ limit FF (%)
PVSK	78	86.8	90.9
PVSK/LiF	80	86.9	90.9
PVSK/AlOx	81	87.7	90.9
PVSK/AlOx/PDAI2	81.9	87	90.9

## Sheet: Fig. 1e
Time (h)	Normalized PCE	Standard Deviation
0	1	0
72	0.86876	0.03334
168	0.85206	0.05174
336	0.80988	0.04787
504	0.77745	0.04724
672	0.75297	0.03635
840	0.772	0.046
1008	0.74567	0.02567

## Sheet: Fig. 2d
Control		AlOx
Energy	PDOS	Energy	PDOS
-0.49807	154.483	-0.50992	132.6
-0.48781	152.915	-0.49964	132.617
-0.47755	151.628	-0.48937	132.814
-0.4673	150.475	-0.4791	133.017
-0.45704	149.691	-0.46882	133.679
-0.44678	149.142	-0.45855	134.301
-0.43653	148.968	-0.44827	134.436
-0.42627	149.012	-0.438	134.378
-0.41601	149.471	-0.42772	133.873
-0.40576	150.01	-0.41745	133.056
-0.3955	150.196	-0.40718	132.404
-0.38524	150.037	-0.3969	131.723
-0.37499	149.34	-0.38663	131.081
-0.36473	148.354	-0.37635	130.481
-0.35447	146.693	-0.36608	129.867
-0.34422	144.481	-0.35581	129.451
-0.33396	141.615	-0.34553	128.771
-0.3237	138.096	-0.33526	128.007
-0.31345	133.795	-0.32498	127.048
-0.30319	129.049	-0.31471	125.212
-0.29293	123.994	-0.30444	122.889
-0.28268	118.574	-0.29416	120.562
-0.27242	113.191	-0.28389	118.425
-0.26216	108.181	-0.27361	116.653
-0.25191	103.755	-0.26334	115.051
-0.24165	99.7164	-0.25307	113.373
-0.23139	96.1019	-0.24279	111.652
-0.22114	92.8534	-0.23252	110.191
-0.21088	89.8991	-0.22224	109.211
-0.20062	87.264	-0.21197	108.211
-0.19037	84.6099	-0.2017	106.974
-0.18011	81.4775	-0.19142	105.598
-0.16985	78.0054	-0.18115	103.574
-0.1596	74.2916	-0.17087	100.777
-0.14934	70.22	-0.1606	97.1848
-0.13908	65.9316	-0.15033	92.8732
-0.12883	61.944	-0.14005	88.0127
-0.11857	58.3322	-0.12978	82.8405
-0.10831	55.174	-0.1195	77.9363
-0.09806	52.5281	-0.10923	73.2169
-0.0878	50.3487	-0.09896	68.5565
-0.07754	48.5015	-0.08868	64.1082
-0.06729	47.0411	-0.07841	59.9655
-0.05703	45.5832	-0.06813	56.4564
-0.04677	43.9228	-0.05786	53.4868
-0.03652	42.0667	-0.04759	50.5616
-0.02626	39.6729	-0.03731	47.4837
-0.016	36.7229	-0.02704	44.399
-0.00575	33.276	-0.01676	41.1769
0.00451	29.5339	-0.00649	37.4387
0.01477	25.8074	0.00378	33.5339
0.02502	22.0005	0.01406	29.566
0.03528	18.2622	0.02433	25.3679
0.04554	14.7329	0.03461	21.1272
0.05579	11.5297	0.04488	17.0446
0.06605	8.73797	0.05515	13.2989
0.07631	6.40324	0.06543	10.0215
0.08656	4.53052	0.0757	7.28604
0.09682	3.09084	0.08598	5.10593
0.10708	2.03169	0.09625	3.44671
0.11733	1.28537	0.10652	2.23944
0.12759	0.78213	0.1168	1.39987
0.13785	0.45745	0.12707	0.84167
0.1481	0.25705	0.13735	0.48645
0.15836	0.13835	0.14762	0.27017
0.16862	0.07173	0.15789	0.14415
0.17887	0.03569	0.16817	0.07366
0.18913	0.01681	0.17844	0.03627
0.19939	0.00772	0.18872	0.01714
0.20964	0.0034	0.19899	0.00778
0.2199	0.00143	0.20926	0.00318
0.23016	0.000580208	0.21954	0.00134
1.62506	0	0.22981	0.01135
1.63532	0.00143	1.6158	0
1.64558	0.0034	1.62608	0.00124
1.65583	0.00772	1.63635	0.00195
1.66609	0.01681	1.64662	0.00302
1.67635	0.03511	1.6569	0.00463
1.6866	0.0703	1.66717	0.00702
1.69686	0.13496	1.67745	0.01054
1.70712	0.24842	1.68772	0.01645
1.71737	0.43842	1.69799	0.02466
1.72763	0.74187	1.70827	0.03564
1.73789	1.20363	1.71854	0.05369
1.74814	1.87231	1.72882	0.08464
1.7584	2.79307	1.73909	0.1254
1.76866	3.9947	1.74936	0.19365
1.77891	5.47848	1.75964	0.28221
1.78917	7.20516	1.76991	0.42687
1.79943	9.08854	1.78019	0.64036
1.80968	10.9981	1.79046	0.94985
1.81994	12.7728	1.80073	1.28892
1.8302	14.2466	1.81101	2.06614
1.84045	15.2795	1.82128	3.1838
1.85071	15.7891	1.83156	4.71774
1.86097	16.012	1.84183	6.72502
1.87122	15.8445	1.8521	9.22611
1.88148	15.3315	1.86238	11.9826
1.89174	14.6555	1.87265	15.5134
1.90199	14.0185	1.88293	19.0365
1.91225	13.5981	1.8932	22.5373
1.92251	13.508	1.90347	25.3773
1.93276	13.7731	1.91375	28.9651
1.94302	14.3221	1.92402	31.1134
1.95328	15.0063	1.9343	32.9245
1.96353	15.6322	1.94457	34.2349
1.97379	16.0054	1.95484	34.9962
1.98405	15.9739	1.96512	35.5678
1.9943	15.6998	1.97539	36.0406
2.00456	15.009	1.98567	36.2128
2.01482	13.8898	1.99594	36.2271
2.02507	12.4884	2.00621	36.2382
2.03533	11.0047	2.01649	36.3975
2.04559	9.65504	2.02676	37.1413
2.05584	8.63877	2.03704	38.5218
2.0661	8.1096	2.04731	40.2027
2.07636	8.15627	2.05758	42.1227
2.08661	8.79327	2.06786	44.1907
2.09687	9.96448	2.07813	46.2951
2.10713	11.5499	2.08841	48.6171
2.11738	13.3896	2.09868	50.9832
2.12764	15.3078	2.10896	52.8816
2.1379	17.1404	2.11923	54.4531
2.14815	18.7601	2.1295	55.551
2.15841	20.1714	2.13978	55.7679
2.16867	21.501	2.15005	55.114
2.17892	22.4946	2.16033	54.0243
2.18918	23.1722	2.1706	53.0005
2.19944	23.5722	2.18087	51.9307
2.20969	23.7406	2.19115	50.7234
2.21995	23.723	2.20142	49.6231
2.23021	23.5644	2.2117	48.8593
2.24046	23.3923	2.22197	48.5967
2.25072	23.4089	2.23224	49.2019
2.26098	23.3921	2.24252	50.5587
2.27123	23.3647	2.25279	52.0739
2.28149	23.3505	2.26307	53.3754
2.29175	23.3711	2.27334	54.0698
2.302	23.4492	2.28361	53.8214
2.31226	23.6132	2.29389	52.7366
2.32252	23.9103	2.30416	51.0687
2.33277	24.6515	2.31444	48.8996
2.34303	25.7398	2.32471	46.1357
2.35329	27.1569	2.33498	42.824
2.36354	28.9558	2.34526	39.4318
2.3738	31.1534	2.35553	36.4492
2.38406	33.7106	2.36581	34.2942
2.39431	36.5207	2.37608	33.2326
2.40457	39.4248	2.38635	33.3383
2.41483	42.3144	2.39663	34.4924
2.42508	45.1626	2.4069	36.4236
2.43534	47.5692	2.41718	38.7717
2.4456	49.5417	2.42745	41.1615
2.45585	51.2617	2.43772	43.5742
2.46611	52.5799	2.448	46.0414
2.47637	53.7361	2.45827	48.0114
2.48662	55.0689	2.46855	49.0162
2.49688	56.4725	2.47882	49.0194
		2.48909	48.0868
		2.49937	46.6727
		2.50964	44.9317

## Sheet: Fig. 2e
Control		AlOx
Energy	PDOS	Energy	PDOS
-0.50457	141.642	-0.50435	118.074
-0.49431	139.519	-0.49407	117.934
-0.48406	137.677	-0.4838	117.364
-0.4738	136.361	-0.47353	116.529
-0.46354	135.065	-0.46325	115.674
-0.45329	133.533	-0.45298	115.058
-0.44303	131.813	-0.44271	114.818
-0.43277	129.648	-0.43243	114.849
-0.42252	126.511	-0.42216	115.212
-0.41226	122.285	-0.41189	115.912
-0.402	117.269	-0.40161	116.827
-0.39175	111.51	-0.39134	117.744
-0.38149	104.791	-0.38107	118.692
-0.37123	97.2725	-0.37079	119.784
-0.36098	89.1766	-0.36052	120.77
-0.35072	80.4664	-0.35024	121.567
-0.34046	71.7907	-0.33997	122.44
-0.33021	63.801	-0.3297	123.192
-0.31995	56.4665	-0.31942	123.886
-0.30969	49.7016	-0.30915	124.456
-0.29944	43.6861	-0.29888	124.96
-0.28918	38.5413	-0.2886	125.145
-0.27892	34.3171	-0.27833	124.913
-0.26867	30.9939	-0.26806	124.243
-0.25841	28.5004	-0.25778	123.036
-0.24815	26.735	-0.24751	121.36
-0.2379	25.8996	-0.23724	119.003
-0.22764	25.862	-0.22696	116.053
-0.21738	26.1645	-0.21669	112.644
-0.20713	26.6852	-0.20642	108.597
-0.19687	27.3205	-0.19614	103.83
-0.18661	27.9745	-0.18587	98.2825
-0.17636	28.5471	-0.1756	92.0774
-0.1661	28.9329	-0.16532	85.3815
-0.15584	29.335	-0.15505	78.1181
-0.14559	29.6278	-0.14478	70.509
-0.13533	29.3831	-0.1345	62.8213
-0.12507	28.5546	-0.12423	55.2851
-0.11482	27.186	-0.11396	47.9219
-0.10456	25.7167	-0.10368	40.9247
-0.09431	24.3081	-0.09341	34.4435
-0.08405	22.8128	-0.08314	28.5766
-0.07379	21.3951	-0.07286	23.4181
-0.06354	20.1896	-0.06259	19.0605
-0.05328	19.2705	-0.05232	15.3125
-0.04302	18.6348	-0.04204	12.1166
-0.03277	18.203	-0.03177	9.4166
-0.02251	17.8393	-0.0215	7.16421
-0.01225	17.385	-0.01122	5.31852
-0.002	16.6976	-0.00094886	3.84001
0.00826	15.9921	0.00932	2.68868
0.01852	15.2066	0.0196	1.82152
0.02877	14.0127	0.02987	1.19139
0.03903	12.4657	0.04014	0.75133
0.04929	10.679	0.05042	0.45602
0.05954	8.79563	0.06069	0.26595
0.0698	6.95798	0.07097	0.14931
0.08006	5.28299	0.08124	0.08037
0.09031	3.84881	0.09151	0.0414
0.10057	2.68955	0.10179	0.02046
0.11083	1.80249	0.11206	0.00978
0.12108	1.15842	0.12233	0.00448
0.13134	0.71367	0.13261	0.00197
0.1416	0.42176	0.14288	0.000827073
0.15185	0.23897	0.15315	0.000333694
0.16211	0.12983	1.29633	0.00454
0.17237	0.06762	1.30661	0.01174
0.18262	0.03377	1.31688	0.02543
0.19288	0.01617	1.32715	0.05103
0.20314	0.00742	1.33742	0.09815
0.21339	0.00327	1.34769	0.181
0.22365	0.00138	1.35797	0.32063
0.23391	0.000558188	1.36824	0.54389
0.24416	0	1.37851	0.8848
1.30059	0.000558188	1.38878	1.38067
1.31085	0.00138	1.39905	2.067
1.32111	0.00327	1.40933	2.96989
1.33136	0.00742	1.4196	4.09723
1.34162	0.01617	1.42987	5.43092
1.35188	0.03377	1.44014	7.27903
1.36213	0.06762	1.45041	8.6957
1.37239	0.12983	1.46069	10.1655
1.38265	0.23897	1.47096	11.5665
1.3929	0.42176	1.48123	12.8
1.40316	0.71367	1.4915	13.8021
1.41342	1.15786	1.50177	14.7274
1.42367	1.80111	1.51205	15.4509
1.43393	2.68628	1.52232	15.9227
1.44419	3.84138	1.53259	16.1654
1.45444	5.26682	1.54286	16.2006
1.4647	6.92365	1.55313	16.0396
1.47496	8.72662	1.56341	15.6858
1.48521	10.5459	1.57368	15.1452
1.49547	12.2198	1.58395	14.5007
1.50573	13.5761	1.59422	13.9156
1.51598	14.4625	1.60449	13.2728
1.52624	14.7741	1.61476	12.6673
1.5365	14.7828	1.62504	12.2143
1.54675	14.493	1.63531	12.0271
1.55701	13.6424	1.64558	12.1933
1.56727	12.3491	1.65585	12.7573
1.57752	10.7849	1.66612	13.7143
1.58778	9.14838	1.6764	15.0175
1.59804	7.63731	1.68667	16.5951
1.60829	6.42468	1.69694	18.368
1.61855	5.64306	1.70721	20.3285
1.62881	5.37395	1.71748	22.5362
1.63906	5.64577	1.72776	24.7481
1.64932	6.43211	1.73803	26.9057
1.65958	7.65349	1.7483	28.9435
1.66983	9.18215	1.75857	30.7779
1.68009	10.8525	1.76884	32.3652
1.69035	12.4789	1.77912	33.7011
1.7006	13.8813	1.78939	34.4776
1.71086	14.9147	1.79966	34.6106
1.72112	15.4965	1.80993	34.094
1.73137	15.9319	1.8202	33.2534
1.74163	16.2636	1.83048	32.2403
1.75189	16.263	1.84075	31.0115
1.76214	16.0626	1.85102	29.7959
1.7724	15.816	1.86129	28.8148
1.78266	15.6577	1.87156	28.2349
1.79291	15.667	1.88184	28.1335
1.80317	15.8479	1.89211	28.484
1.81343	16.1315	1.90238	29.1633
1.82368	16.3983	1.91265	30.0383
1.83394	16.5155	1.92292	30.9965
1.8442	16.3806	1.93319	31.6264
1.85445	16.263	1.94347	31.753
1.86471	16.1719	1.95374	31.4704
1.87497	15.8612	1.96401	30.6587
1.88522	15.4733	1.97428	29.3494
1.89548	15.2023	1.98455	27.891
1.90574	15.2527	1.99483	26.3646
1.91599	15.7944	2.0051	24.9151
1.92625	16.9261	2.01537	23.7293
1.93651	18.6537	2.02564	22.9478
1.94676	20.8874	2.03591	22.6506
1.95702	23.4579	2.04619	22.8506
1.96727	26.1448	2.05646	23.4978
1.97753	28.7125	2.06673	24.5455
1.98779	31.249	2.077	25.9549
1.99804	33.5403	2.08727	27.3428
2.0083	35.0888	2.09755	28.4987
2.01856	35.7834	2.10782	29.2344
2.02881	35.8996	2.11809	29.4111
2.03907	35.4374	2.12836	28.9651
2.04933	34.1149	2.13863	28.1609
2.05958	32.0175	2.14891	27.092
2.06984	29.2884	2.15918	25.6723
2.0801	26.4265	2.16945	24.1149
2.09035	23.6219	2.17972	22.6608
2.10061	20.7469	2.18999	21.5353
2.11087	17.9998	2.20027	20.909
2.12112	15.5849	2.21054	20.8718
2.13138	13.692	2.22081	21.4249
2.14164	12.4745	2.23108	22.4856
2.15189	12.0286	2.24135	23.9052
2.16215	12.3784	2.25162	25.6713
2.17241	13.4692	2.2619	27.4396
2.18266	15.1705	2.27217	28.9281
2.19292	17.29	2.28244	29.9563
2.20318	19.5918	2.29271	30.4098
2.21343	21.8246	2.30298	30.3153
2.22369	23.7471	2.31326	29.8402
2.23395	25.4623	2.32353	29.0952
2.2442	26.7826	2.3338	28.1196
2.25446	27.2547	2.34407	27.045
2.26472	26.8319	2.35434	26.0726
2.27497	25.5756	2.36462	25.379
2.28523	23.9534	2.37489	25.0909
2.29549	22.1688	2.38516	25.2657
2.30574	20.1372	2.39543	25.8927
2.316	18.1169	2.4057	26.9609
2.32626	16.3745	2.41598	28.466
2.33651	15.1518	2.42625	30.0622
2.34677	14.6393	2.43652	31.5777
2.35703	14.9517	2.44679	32.8545
2.36728	16.1145	2.45706	33.8211
2.37754	18.0619	2.46734	34.4943
2.3878	20.6471	2.47761	34.6219
2.39805	23.6655	2.48788	34.2494
2.40831	26.8821	2.49815	33.5368
2.41857	30.0635	2.50842	32.3954
2.42882	33.3147
2.43908	36.4474
2.44934	39.0033
2.45959	40.9219
2.46985	42.5447
2.48011	43.9495
2.49036	44.9319
2.50062	45.6424

## Sheet: Fig. 2f
	Ev (eV)	Ec (eV)	work function
Control	-1.03	0.65	4.36
PVSK/PDAI2	-1.59	0.09	4.01
PVSK/AlOx	-1.42	0.26	3.73
PVSK/AlOx/PDAI2	-1.56	0.12	3.84

## Sheet: Fig. 2h
position(um)	Ec(eV)	Fn(eV)	Fp(eV)	Ev(eV)
0	0.05964	-3e-08	-1.11729	-1.84036
0.017	0.05964	-3e-08	-1.12452	-1.84036
0.033	0.05964	-3e-08	-1.13015	-1.84036
0.067	0.05964	-3e-08	-1.1387	-1.84036
0.1	0.05964	-3e-08	-1.1451	-1.84036
0.15	0.05964	-3e-08	-1.15245	-1.84036
0.2	0.05964	-3e-08	-1.15816	-1.84036
0.301	0.05964	-3e-08	-1.1668	-1.84036
0.402	0.05965	-3e-08	-1.17327	-1.84035
0.504	0.05965	-3e-08	-1.17846	-1.84035
0.607	0.05965	-3e-08	-1.1828	-1.84035
0.711	0.05965	-3e-08	-1.18655	-1.84035
0.817	0.05966	-3e-08	-1.18985	-1.84034
0.925	0.05966	-3e-08	-1.19281	-1.84034
1.035	0.05966	-3e-08	-1.1955	-1.84034
1.147	0.05966	-3e-08	-1.19797	-1.84034
1.261	0.05967	-3e-08	-1.20026	-1.84033
1.379	0.05967	-3e-08	-1.20241	-1.84033
1.5	0.05967	-3e-08	-1.20443	-1.84033
1.624	0.05968	-3e-08	-1.20634	-1.84032
1.752	0.05968	-3e-08	-1.20816	-1.84032
1.884	0.05968	-3e-08	-1.20991	-1.84032
2.02	0.05969	-3e-08	-1.21158	-1.84031
2.162	0.05969	-3e-08	-1.2132	-1.84031
2.308	0.0597	-3e-08	-1.21476	-1.8403
2.46	0.0597	-3e-08	-1.21628	-1.8403
2.618	0.05971	-3e-08	-1.21775	-1.84029
2.782	0.05971	-3e-08	-1.21919	-1.84029
2.953	0.05972	-3e-08	-1.22059	-1.84028
3.131	0.05972	-3e-08	-1.22196	-1.84028
3.316	0.05973	-3e-08	-1.2233	-1.84027
3.509	0.05974	-3e-08	-1.22461	-1.84026
3.71	0.05975	-3e-08	-1.2259	-1.84025
3.919	0.05976	-3e-08	-1.22716	-1.84024
4.137	0.05977	-3e-08	-1.22839	-1.84023
4.364	0.05978	-3e-08	-1.2296	-1.84022
4.599	0.05979	-3e-08	-1.23078	-1.84021
4.844	0.05981	-3e-08	-1.23193	-1.84019
5.098	0.05983	-3e-08	-1.23306	-1.84017
5.361	0.05984	-3e-08	-1.23416	-1.84016
5.633	0.05987	-3e-08	-1.23523	-1.84013
5.914	0.05989	-3e-08	-1.23627	-1.84011
6.204	0.05992	-3e-08	-1.23729	-1.84008
6.502	0.05995	-3e-08	-1.23827	-1.84005
6.809	0.05998	-3e-08	-1.23922	-1.84002
7.122	0.06002	-3e-08	-1.24014	-1.83998
7.443	0.06007	-3e-08	-1.24102	-1.83993
7.77	0.06012	-3e-08	-1.24187	-1.83988
8.103	0.06018	-3e-08	-1.24269	-1.83982
8.441	0.06024	-4e-08	-1.24347	-1.83976
8.783	0.06032	-4e-08	-1.24421	-1.83968
9.128	0.0604	-4e-08	-1.24492	-1.8396
9.476	0.0605	-4e-08	-1.24559	-1.8395
9.825	0.06061	-4e-08	-1.24622	-1.83939
10.175	0.06073	-4e-08	-1.24682	-1.83927
10.524	0.06087	-4e-08	-1.24738	-1.83913
10.872	0.06102	-4e-08	-1.24791	-1.83898
11.217	0.06119	-4e-08	-1.2484	-1.83881
11.559	0.06138	-4e-08	-1.24886	-1.83862
11.897	0.06159	-4e-08	-1.24928	-1.83841
12.23	0.06182	-4e-08	-1.24967	-1.83818
12.557	0.06208	-4e-08	-1.25004	-1.83792
12.878	0.06236	-4e-08	-1.25037	-1.83764
13.191	0.06266	-4e-08	-1.25068	-1.83734
13.498	0.06298	-4e-08	-1.25096	-1.83702
13.796	0.06333	-4e-08	-1.25121	-1.83667
14.086	0.06371	-4e-08	-1.25145	-1.83629
14.367	0.06411	-4e-08	-1.25166	-1.83589
14.639	0.06453	-4e-08	-1.25185	-1.83547
14.902	0.06497	-4e-08	-1.25202	-1.83503
15.156	0.06544	-4e-08	-1.25218	-1.83456
15.401	0.06592	-4e-08	-1.25232	-1.83408
15.636	0.06643	-4e-08	-1.25244	-1.83357
15.863	0.06695	-4e-08	-1.25255	-1.83305
16.081	0.06749	-4e-08	-1.25265	-1.83251
16.29	0.06804	-4e-08	-1.25274	-1.83196
16.491	0.0686	-4e-08	-1.25282	-1.8314
16.684	0.06918	-4e-08	-1.25289	-1.83082
16.869	0.06976	-4e-08	-1.25296	-1.83024
17.047	0.07035	-4e-08	-1.25302	-1.82965
17.218	0.07095	-4e-08	-1.25307	-1.82905
17.382	0.07156	-4e-08	-1.25311	-1.82844
17.54	0.07217	-4e-08	-1.25315	-1.82783
17.692	0.07278	-4e-08	-1.25319	-1.82722
17.838	0.0734	-4e-08	-1.25322	-1.8266
17.98	0.07402	-4e-08	-1.25325	-1.82598
18.116	0.07465	-4e-08	-1.25327	-1.82535
18.248	0.07528	-4e-08	-1.2533	-1.82472
18.376	0.07591	-4e-08	-1.25332	-1.82409
18.5	0.07655	-4e-08	-1.25334	-1.82345
18.621	0.07719	-4e-08	-1.25335	-1.82281
18.739	0.07783	-4e-08	-1.25337	-1.82217
18.853	0.07848	-4e-08	-1.25338	-1.82152
18.965	0.07913	-4e-08	-1.25339	-1.82087
19.075	0.07979	-4e-08	-1.2534	-1.82021
19.183	0.08045	-4e-08	-1.25341	-1.81955
19.289	0.08113	-4e-08	-1.25342	-1.81887
19.393	0.08181	-4e-08	-1.25343	-1.81819
19.496	0.0825	-4e-08	-1.25343	-1.8175
19.598	0.0832	-4e-08	-1.25344	-1.8168
19.699	0.08392	-4e-08	-1.25344	-1.81608
19.8	0.08465	-4e-08	-1.25345	-1.81535
19.9	0.0854	-4e-08	-1.25345	-1.8146
20	0.08616	-4e-08	-1.25345	-1.81384
20	0.13616	-5e-08	-1.25346	-1.86384
20.02	0.13632	-5e-08	-1.25682	-1.86368
20.04	0.13647	-5e-08	-1.25973	-1.86353
20.06	0.13663	-5e-08	-1.2623	-1.86337
20.081	0.1368	-5e-08	-1.26461	-1.8632
20.102	0.13696	-5e-08	-1.26671	-1.86304
20.123	0.13714	-5e-08	-1.26865	-1.86286
20.146	0.13732	-5e-08	-1.27045	-1.86268
20.168	0.1375	-5e-08	-1.27213	-1.8625
20.192	0.1377	-5e-08	-1.27371	-1.8623
20.217	0.13791	-5e-08	-1.27521	-1.86209
20.243	0.13812	-5e-08	-1.27662	-1.86188
20.269	0.13835	-5e-08	-1.27796	-1.86165
20.297	0.13859	-5e-08	-1.27923	-1.86141
20.326	0.13884	-5e-08	-1.28042	-1.86116
20.356	0.1391	-5e-08	-1.28154	-1.8609
20.387	0.13937	-5e-08	-1.28259	-1.86063
20.419	0.13965	-6e-08	-1.28357	-1.86035
20.451	0.13994	-6e-08	-1.28447	-1.86006
20.484	0.14024	-6e-08	-1.28528	-1.85976
20.516	0.14054	-6e-08	-1.28603	-1.85946
20.549	0.14084	-6e-08	-1.28669	-1.85916
20.581	0.14114	-6e-08	-1.28729	-1.85886
20.613	0.14144	-6e-08	-1.28781	-1.85856
20.644	0.14174	-6e-08	-1.28827	-1.85826
20.674	0.14203	-6e-08	-1.28867	-1.85797
20.703	0.14231	-6e-08	-1.28901	-1.85769
20.731	0.14258	-6e-08	-1.28931	-1.85742
20.757	0.14285	-6e-08	-1.28956	-1.85715
20.783	0.1431	-6e-08	-1.28978	-1.8569
20.808	0.14335	-6e-08	-1.28996	-1.85665
20.832	0.14359	-6e-08	-1.29012	-1.85641
20.854	0.14382	-6e-08	-1.29025	-1.85618
20.877	0.14405	-6e-08	-1.29036	-1.85595
20.898	0.14427	-6e-08	-1.29044	-1.85573
20.919	0.14449	-6e-08	-1.29052	-1.85551
20.94	0.1447	-6e-08	-1.29057	-1.8553
20.96	0.14491	-6e-08	-1.29062	-1.85509
20.98	0.14512	-6e-08	-1.29064	-1.85488
21	0.14534	-6e-08	-1.29066	-1.85466
21	0.14534	-7e-08	-1.43537	-2.35466
21	0.14534	-7e-08	-1.44363	-2.35466
21	0.14534	-7e-08	-1.44989	-2.35466
21	0.14534	-7e-08	-1.45913	-2.35466
21	0.14534	-7e-08	-1.46593	-2.35466
21	0.14534	-7e-08	-1.47131	-2.35466
21	0.14534	-7e-08	-1.47955	-2.35466
21	0.14534	-7e-08	-1.4858	-2.35466
21	0.14534	-7e-08	-1.49503	-2.35466
21.001	0.14534	-7e-08	-1.50181	-2.35466
21.001	0.14535	-7e-08	-1.51163	-2.35465
21.001	0.14535	-7e-08	-1.51872	-2.35465
21.002	0.14536	-7e-08	-1.52883	-2.35464
21.002	0.14536	-7e-08	-1.53607	-2.35464
21.004	0.14538	-7e-08	-1.54632	-2.35462
21.005	0.14539	-7e-08	-1.55361	-2.35461
21.008	0.14542	-7e-08	-1.56387	-2.35458
21.01	0.14544	-7e-08	-1.57113	-2.35456
21.015	0.1455	-7e-08	-1.58131	-2.3545
21.02	0.14555	-7e-08	-1.58845	-2.35445
21.03	0.14566	-7e-08	-1.5984	-2.35434
21.04	0.14577	-7e-08	-1.60534	-2.35423
21.051	0.14588	-7e-08	-1.61063	-2.35412
21.062	0.146	-7e-08	-1.61488	-2.354
21.073	0.14612	-7e-08	-1.61841	-2.35388
21.084	0.14624	-7e-08	-1.6214	-2.35376
21.096	0.14637	-7e-08	-1.62398	-2.35363
21.108	0.1465	-7e-08	-1.62621	-2.3535
21.121	0.14665	-7e-08	-1.62815	-2.35335
21.135	0.14679	-7e-08	-1.62983	-2.35321
21.149	0.14695	-7e-08	-1.63127	-2.35305
21.163	0.14711	-7e-08	-1.63248	-2.35289
21.178	0.14727	-7e-08	-1.63347	-2.35273
21.194	0.14745	-8e-08	-1.63423	-2.35255
21.209	0.14762	-8e-08	-1.63478	-2.35238
21.225	0.1478	-8e-08	-1.6351	-2.3522
21.242	0.14799	-8e-08	-1.6352	-2.35201
21.258	0.14818	-8e-08	-1.63508	-2.35182
21.275	0.14836	-8e-08	-1.63473	-2.35164
21.291	0.14855	-8e-08	-1.63417	-2.35145
21.306	0.14873	-8e-08	-1.63338	-2.35127
21.322	0.14891	-8e-08	-1.63238	-2.35109
21.337	0.14908	-8e-08	-1.63117	-2.35092
21.351	0.14925	-8e-08	-1.62974	-2.35075
21.365	0.14941	-8e-08	-1.62809	-2.35059
21.379	0.14957	-8e-08	-1.62621	-2.35043
21.392	0.14972	-8e-08	-1.62407	-2.35028
21.404	0.14986	-8e-08	-1.62165	-2.35014
21.416	0.15	-8e-08	-1.6189	-2.35
21.427	0.15014	-8e-08	-1.61573	-2.34986
21.438	0.15027	-8e-08	-1.61204	-2.34973
21.449	0.1504	-8e-08	-1.60762	-2.3496
21.46	0.15052	-8e-08	-1.60217	-2.34948
21.47	0.15065	-8e-08	-1.59508	-2.34935
21.48	0.15077	-8e-08	-1.58498	-2.34923
21.485	0.15083	-8e-08	-1.57777	-2.34917
21.49	0.15089	-8e-08	-1.56751	-2.34911
21.5	0.15101	-8e-08	-1.43167	-2.34899
21.5	0.38101	0.00035501	-1.3	-1.30899
21.6	0.38132	0.0004172	-1.3	-1.30868
21.701	0.38161	0.00048046	-1.3	-1.30839
21.804	0.3819	0.00054579	-1.3	-1.3081
21.911	0.38218	0.00061422	-1.3	-1.30782
22.024	0.38247	0.00068689	-1.3	-1.30753
22.144	0.38275	0.00076508	-1.3	-1.30725
22.275	0.38304	0.00085029	-1.3	-1.30696
22.417	0.38334	0.00094429	-1.3	-1.30666
22.575	0.38365	0.00105	-1.3	-1.30635
22.752	0.38396	0.00117	-1.3	-1.30604
22.952	0.38428	0.0013	-1.3	-1.30572
23.18	0.38462	0.00146	-1.3	-1.30538
23.444	0.38495	0.00164	-1.3	-1.30505
23.75	0.38529	0.00185	-1.3	-1.30471
24.108	0.38563	0.0021	-1.3	-1.30437
24.529	0.38595	0.00239	-1.3	-1.30405
25.028	0.38625	0.00273	-1.3	-1.30375
25.622	0.38653	0.00314	-1.3	-1.30347
26.33	0.38676	0.00363	-1.3	-1.30324
27.178	0.38694	0.0042	-1.3	-1.30306
28.195	0.38708	0.00487	-1.3	-1.30292
29.415	0.38717	0.00566	-1.3	-1.30283
30.88	0.38722	0.00658	-1.3	-1.30278
32.639	0.38725	0.00765	-1.3	-1.30275
34.747	0.38726	0.00887	-1.3	-1.30274
37.269	0.38727	0.01026	-1.3	-1.30273
40.279	0.38727	0.01183	-1.3	-1.30273
43.86	0.38727	0.01357	-1.3	-1.30273
48.106	0.38727	0.0155	-1.3	-1.30273
53.116	0.38727	0.0176	-1.3	-1.30273
59.001	0.38727	0.01987	-1.3	-1.30273
65.878	0.38727	0.02229	-1.3	-1.30273
73.866	0.38727	0.02484	-1.3	-1.30273
83.088	0.38727	0.0275	-1.3	-1.30273
93.664	0.38727	0.03024	-1.3	-1.30273
105.707	0.38727	0.03304	-1.3	-1.30273
119.321	0.38727	0.03587	-1.3	-1.30273
134.592	0.38727	0.03871	-1.3	-1.30273
151.583	0.38727	0.04154	-1.3	-1.30273
170.333	0.38727	0.04432	-1.3	-1.30273
190.846	0.38727	0.04705	-1.3	-1.30273
213.09	0.38727	0.0497	-1.3	-1.30273
236.995	0.38727	0.05226	-1.3	-1.30273
262.449	0.38727	0.05471	-1.3	-1.30273
289.299	0.38727	0.05705	-1.3	-1.30273
317.353	0.38727	0.05927	-1.3	-1.30273
346.384	0.38727	0.06135	-1.3	-1.30273
376.136	0.38727	0.0633	-1.3	-1.30273
406.329	0.38727	0.0651	-1.3	-1.30273
436.671	0.38727	0.06677	-1.3	-1.30273
466.864	0.38727	0.06829	-1.3	-1.30273
496.616	0.38727	0.06966	-1.3	-1.30273
525.647	0.38727	0.0709	-1.3	-1.30273
553.701	0.38727	0.072	-1.3	-1.30273
580.551	0.38727	0.07297	-1.3	-1.30273
606.005	0.38727	0.07381	-1.3	-1.30273
629.91	0.38727	0.07453	-1.3	-1.30273
652.154	0.38727	0.07515	-1.3	-1.30273
672.667	0.38727	0.07566	-1.3	-1.30273
691.417	0.38727	0.07609	-1.3	-1.30273
708.408	0.38727	0.07644	-1.3	-1.30273
723.679	0.38727	0.07672	-1.3	-1.30273
737.293	0.38727	0.07694	-1.3	-1.30273
749.336	0.38727	0.07711	-1.3	-1.30273
759.912	0.38727	0.07725	-1.3	-1.30273
769.134	0.38727	0.07735	-1.3	-1.30273
777.122	0.38727	0.07742	-1.3	-1.30273
783.999	0.38727	0.07748	-1.3	-1.30273
789.884	0.38727	0.07752	-1.3	-1.30273
794.894	0.38727	0.07755	-1.3	-1.30273
799.14	0.38727	0.07758	-1.3	-1.30273
802.721	0.38727	0.07759	-1.3	-1.30273
805.731	0.38728	0.0776	-1.3	-1.30272
808.253	0.38729	0.07761	-1.3	-1.30271
810.361	0.38732	0.07762	-1.3	-1.30268
812.12	0.38739	0.07762	-1.3	-1.30261
813.585	0.38752	0.07762	-1.3	-1.30248
814.805	0.38774	0.07763	-1.3	-1.30226
815.822	0.38807	0.07763	-1.3	-1.30193
816.67	0.38853	0.07763	-1.3	-1.30147
817.378	0.3891	0.07763	-1.3	-1.3009
817.972	0.38978	0.07763	-1.3	-1.30022
818.471	0.39055	0.07763	-1.3	-1.29945
818.892	0.39139	0.07763	-1.3	-1.29861
819.25	0.39227	0.07763	-1.3	-1.29773
819.556	0.39317	0.07763	-1.3	-1.29683
819.82	0.39409	0.07763	-1.3	-1.29591
820.048	0.395	0.07763	-1.3	-1.295
820.248	0.3959	0.07763	-1.3	-1.2941
820.425	0.3968	0.07763	-1.3	-1.2932
820.583	0.39768	0.07763	-1.3	-1.29232
820.725	0.39855	0.07763	-1.3	-1.29145
820.856	0.39941	0.07763	-1.3	-1.29059
820.976	0.40027	0.07763	-1.3	-1.28973
821.089	0.40114	0.07763	-1.3	-1.28886
821.196	0.40203	0.07763	-1.3	-1.28797
821.299	0.40294	0.07763	-1.3	-1.28706
821.4	0.40389	0.07763	-1.3	-1.28611
821.5	0.40489	0.07763	-1.3	-1.28511
821.5	1.89489	1.16746	-1.3	-1.40511
821.54	1.89585	1.16892	-1.3	-1.40415
821.58	1.8968	1.17032	-1.3	-1.4032
821.621	1.89777	1.17165	-1.3	-1.40223
821.662	1.89874	1.17294	-1.3	-1.40126
821.704	1.89974	1.1742	-1.3	-1.40026
821.747	1.90075	1.17542	-1.3	-1.39925
821.791	1.90179	1.17662	-1.3	-1.39821
821.837	1.90287	1.17779	-1.3	-1.39713
821.884	1.90398	1.17895	-1.3	-1.39602
821.934	1.90513	1.18008	-1.3	-1.39487
821.985	1.90633	1.18119	-1.3	-1.39367
822.039	1.90757	1.18228	-1.3	-1.39243
822.094	1.90886	1.18333	-1.3	-1.39114
822.152	1.91019	1.18435	-1.3	-1.38981
822.212	1.91157	1.18531	-1.3	-1.38843
822.274	1.91299	1.18622	-1.3	-1.38701
822.337	1.91443	1.18704	-1.3	-1.38557
822.402	1.9159	1.18778	-1.3	-1.3841
822.467	1.91738	1.18842	-1.3	-1.38262
822.533	1.91887	1.18894	-1.3	-1.38113
822.598	1.92034	1.18934	-1.3	-1.37966
822.663	1.92179	1.1896	-1.3	-1.37821
822.726	1.92321	1.18972	-1.3	-1.37679
822.788	1.92459	1.18969	-1.3	-1.37541
822.848	1.92593	1.18951	-1.3	-1.37407
822.906	1.92722	1.18917	-1.3	-1.37278
822.961	1.92846	1.18868	-1.3	-1.37154
823.015	1.92965	1.18802	-1.3	-1.37035
823.066	1.93079	1.1872	-1.3	-1.36921
823.116	1.93188	1.18619	-1.3	-1.36812
823.163	1.93293	1.185	-1.3	-1.36707
823.209	1.93395	1.18358	-1.3	-1.36605
823.253	1.93492	1.18193	-1.3	-1.36508
823.296	1.93587	1.17997	-1.3	-1.36413
823.338	1.9368	1.17765	-1.3	-1.3632
823.379	1.93771	1.17487	-1.3	-1.36229
823.42	1.9386	1.17145	-1.3	-1.3614
823.46	1.93948	1.16714	-1.3	-1.36052
823.5	1.94036	1.16143	-1.3	-1.35964

## Sheet: Fig. 2i
position(um)	n(/cm3)	p(/cm3)	total(/cm3)
0	9.99999e+17	7.5289e+06	1164960000000
0.017	9.99984e+17	9.95052e+06	16191300000000
0.033	9.99969e+17	12370300	31218000000000
0.067	9.99939e+17	17204200	61273700000000
0.1	9.99909e+17	22030800	91336500000000
0.15	9.99863e+17	29266000	136509000000000
0.2	9.99818e+17	36484500	181719000000000
0.301	9.99727e+17	50925300	272634000000000
0.402	9.99636e+17	65386700	364423000000000
0.504	9.99543e+17	79900900	457416000000000
0.607	9.99448e+17	94499000	551952000000000
0.711	9.99352e+17	109212000	648384000000000
0.817	9.99253e+17	124069000	747087000000000
0.925	9.99152e+17	139103000	848457000000000
1.035	9.99047e+17	154343000	952927000000000
1.147	9.98939e+17	169821000	1060960000000000
1.261	9.98827e+17	185569000	1173080000000000
1.379	9.9871e+17	201619000	1289850000000000
1.5	9.98588e+17	218004000	1411890000000000
1.624	9.9846e+17	234757000	1539910000000000
1.752	9.98325e+17	251914000	1674700000000000
1.884	9.98183e+17	269507000	1817140000000000
2.02	9.98032e+17	287571000	1968220000000000
2.162	9.97871e+17	306140000	2129090000000000
2.308	9.97699e+17	325249000	2301020000000000
2.46	9.97515e+17	344929000	2485480000000000
2.618	9.97316e+17	365212000	2684120000000000
2.782	9.97101e+17	386127000	2898860000000000
2.953	9.96868e+17	407702000	3131870000000000
3.131	9.96614e+17	429959000	3385670000000000
3.316	9.96337e+17	452920000	3663120000000000
3.509	9.96032e+17	476601000	3967540000000000
3.71	9.95697e+17	501011000	4302730000000000
3.919	9.95327e+17	526156000	4673090000000000
4.137	9.94916e+17	552035000	5083690000000000
4.364	9.9446e+17	578640000	5540340000000000
4.599	9.9395e+17	605956000	6049780000000000
4.844	9.9338e+17	633961000	6619740000000000
5.098	9.92741e+17	662625000	7259120000000000
5.361	9.92022e+17	691910000	7978130000000000
5.633	9.91212e+17	721772000	8788470000000000
5.914	9.90296e+17	752161000	9703520000000000
6.204	9.89261e+17	783018000	1.07385e+16
6.502	9.88089e+17	814284000	1.19107e+16
6.809	9.8676e+17	845892000	1.32398e+16
7.122	9.85253e+17	877778000	1.47475e+16
7.443	9.83541e+17	909873000	1.64585e+16
7.77	9.816e+17	942115000	1.84001e+16
8.103	9.79398e+17	974443000	2.06022e+16
8.441	9.76902e+17	1006800000	2.30976e+16
8.783	9.74078e+17	1039150000	2.59216e+16
9.128	9.70888e+17	1071440000	2.91122e+16
9.476	9.67291e+17	1103660000	3.2709e+16
9.825	9.63247e+17	1135800000	3.67534e+16
10.175	9.58712e+17	1167860000	4.12875e+16
10.524	9.53647e+17	1199860000	4.63533e+16
10.872	9.48008e+17	1231850000	5.19916e+16
11.217	9.41759e+17	1263860000	5.82407e+16
11.559	9.34865e+17	1295970000	6.51354e+16
11.897	9.27295e+17	1328250000	7.27053e+16
12.23	9.19027e+17	1360800000	8.09735e+16
12.557	9.10045e+17	1393720000	8.99552e+16
12.878	9.00343e+17	1427110000	9.96568e+16
13.191	8.89925e+17	1461080000	1.10075e+17
13.498	8.78805e+17	1495750000	1.21195e+17
13.796	8.67006e+17	1531220000	1.32994e+17
14.086	8.54564e+17	1567600000	1.45436e+17
14.367	8.41523e+17	1604990000	1.58477e+17
14.639	8.27935e+17	1643470000	1.72065e+17
14.902	8.13861e+17	1683120000	1.86139e+17
15.156	7.99366e+17	1724010000	2.00634e+17
15.401	7.84519e+17	1766190000	2.15481e+17
15.636	7.69392e+17	1809720000	2.30608e+17
15.863	7.54054e+17	1854620000	2.45946e+17
16.081	7.38575e+17	1900910000	2.61425e+17
16.29	7.23021e+17	1948610000	2.76979e+17
16.491	7.07453e+17	1997730000	2.92547e+17
16.684	6.91926e+17	2048270000	3.08074e+17
16.869	6.76491e+17	2100240000	3.23509e+17
17.047	6.61189e+17	2153640000	3.38811e+17
17.218	6.46057e+17	2208460000	3.53943e+17
17.382	6.31125e+17	2264720000	3.68875e+17
17.54	6.16417e+17	2322440000	3.83583e+17
17.692	6.01948e+17	2381630000	3.98052e+17
17.838	5.87732e+17	2442320000	4.12268e+17
17.98	5.73775e+17	2504550000	4.26225e+17
18.116	5.60079e+17	2568390000	4.39921e+17
18.248	5.46645e+17	2633890000	4.53355e+17
18.376	5.33468e+17	2701130000	4.66532e+17
18.5	5.2054e+17	2770210000	4.7946e+17
18.621	5.07855e+17	2841240000	4.92145e+17
18.739	4.95401e+17	2914360000	5.04599e+17
18.853	4.83166e+17	2989710000	5.16834e+17
18.965	4.71138e+17	3067450000	5.28862e+17
19.075	4.59304e+17	3147790000	5.40696e+17
19.183	4.4765e+17	3230930000	5.5235e+17
19.289	4.36161e+17	3317120000	5.63839e+17
19.393	4.24824e+17	3406640000	5.75176e+17
19.496	4.13623e+17	3499800000	5.86377e+17
19.598	4.02543e+17	3596940000	5.97457e+17
19.699	3.91569e+17	3698480000	6.08431e+17
19.8	3.80685e+17	3804880000	6.19315e+17
19.9	3.69874e+17	3916660000	6.30126e+17
20	3.59121e+17	4034450000	6.40879e+17
20	5.20995e+16	585536000	9.479e+17
20.02	5.1788e+16	680316000	9.48212e+17
20.04	5.1475e+16	774405000	9.48525e+17
20.06	5.11587e+16	868366000	9.48841e+17
20.081	5.08372e+16	962698000	9.49163e+17
20.102	5.05089e+16	1057860000	9.49491e+17
20.123	5.0172e+16	1154280000	9.49828e+17
20.146	4.98247e+16	1252360000	9.50175e+17
20.168	4.94655e+16	1352480000	9.50535e+17
20.192	4.90927e+16	1454930000	9.50907e+17
20.217	4.87048e+16	1559990000	9.51295e+17
20.243	4.83007e+16	1667780000	9.51699e+17
20.269	4.78796e+16	1778360000	9.5212e+17
20.297	4.74411e+16	1891590000	9.52559e+17
20.326	4.69855e+16	2007210000	9.53014e+17
20.356	4.65138e+16	2124770000	9.53486e+17
20.387	4.60277e+16	2243640000	9.53972e+17
20.419	4.55297e+16	2363060000	9.5447e+17
20.451	4.50227e+16	2482180000	9.54977e+17
20.484	4.45105e+16	2600050000	9.55489e+17
20.516	4.3997e+16	2715750000	9.56003e+17
20.549	4.34862e+16	2828380000	9.56514e+17
20.581	4.29819e+16	2937160000	9.57018e+17
20.613	4.24877e+16	3041470000	9.57512e+17
20.644	4.20065e+16	3140820000	9.57993e+17
20.674	4.15407e+16	3234940000	9.58459e+17
20.703	4.10919e+16	3323720000	9.58908e+17
20.731	4.06609e+16	3407200000	9.59339e+17
20.757	4.02478e+16	3485570000	9.59752e+17
20.783	3.98522e+16	3559100000	9.60148e+17
20.808	3.94732e+16	3628150000	9.60527e+17
20.832	3.91096e+16	3693110000	9.6089e+17
20.854	3.87598e+16	3754400000	9.6124e+17
20.877	3.84222e+16	3812420000	9.61578e+17
20.898	3.80952e+16	3867570000	9.61905e+17
20.919	3.77771e+16	3920230000	9.62223e+17
20.94	3.7466e+16	3970740000	9.62534e+17
20.96	3.71603e+16	4019430000	9.6284e+17
20.98	3.68583e+16	4066610000	9.63142e+17
21	3.65581e+16	4112600000	9.63442e+17
21	3.65581e+16	86587700	9.63442e+17
21.01	3.64083e+16	92711300	9.63592e+17
21.02	3.62582e+16	98653900	9.63742e+17
21.03	3.61069e+16	104448000	9.63893e+17
21.04	3.59535e+16	110117000	9.64046e+17
21.051	3.57973e+16	115680000	9.64203e+17
21.062	3.56374e+16	121151000	9.64363e+17
21.073	3.5473e+16	126538000	9.64527e+17
21.084	3.53033e+16	131842000	9.64697e+17
21.096	3.51277e+16	137058000	9.64872e+17
21.108	3.49454e+16	142172000	9.65055e+17
21.121	3.4756e+16	147161000	9.65244e+17
21.135	3.45591e+16	151992000	9.65441e+17
21.149	3.43546e+16	156622000	9.65645e+17
21.163	3.41426e+16	160997000	9.65857e+17
21.178	3.39236e+16	165058000	9.66076e+17
21.194	3.36984e+16	168743000	9.66302e+17
21.209	3.34683e+16	171987000	9.66532e+17
21.225	3.32344e+16	174734000	9.66766e+17
21.242	3.29986e+16	176935000	9.67001e+17
21.258	3.27626e+16	178557000	9.67237e+17
21.275	3.25282e+16	179584000	9.67472e+17
21.291	3.22971e+16	180017000	9.67703e+17
21.306	3.2071e+16	179874000	9.67929e+17
21.322	3.1851e+16	179190000	9.68149e+17
21.337	3.16382e+16	178007000	9.68362e+17
21.351	3.14333e+16	176377000	9.68567e+17
21.365	3.12367e+16	174352000	9.68763e+17
21.379	3.10483e+16	171984000	9.68952e+17
21.392	3.08679e+16	169316000	9.69132e+17
21.404	3.06951e+16	166390000	9.69305e+17
21.416	3.05294e+16	163237000	9.69471e+17
21.427	3.037e+16	159879000	9.6963e+17
21.438	3.02161e+16	156333000	9.69784e+17
21.449	3.0067e+16	152608000	9.69933e+17
21.46	2.99219e+16	148705000	9.70078e+17
21.47	2.978e+16	144620000	9.7022e+17
21.48	2.96405e+16	140344000	9.70359e+17
21.49	2.95027e+16	135860000	9.70497e+17
21.5	2.93656e+16	131145000	9.70634e+17
21.5	931764000000	7.06737e+18	1.93263e+18
21.6	922978000000	7.1518e+18	1.8482e+18
21.701	914746000000	7.23381e+18	1.76619e+18
21.804	906927000000	7.3146e+18	1.6854e+18
21.911	899415000000	7.3952e+18	1.6048e+18
22.024	892132000000	7.47653e+18	1.52347e+18
22.144	885019000000	7.5594e+18	1.4406e+18
22.275	878043000000	7.64457e+18	1.35543e+18
22.417	871192000000	7.7327e+18	1.2673e+18
22.575	864484000000	7.82432e+18	1.17568e+18
22.752	857971000000	7.91984e+18	1.08016e+18
22.952	851745000000	8.01939e+18	9.80615e+17
23.18	845956000000	8.12279e+18	8.7721e+17
23.444	840819000000	8.22941e+18	7.70587e+17
23.75	836630000000	8.33804e+18	6.61958e+17
24.108	833778000000	8.44678e+18	5.53225e+17
24.529	832748000000	8.55299e+18	4.47011e+17
25.028	834126000000	8.65343e+18	3.46568e+17
25.622	838578000000	8.74452e+18	2.55479e+17
26.33	846826000000	8.82287e+18	1.77134e+17
27.178	859612000000	8.88596e+18	1.14044e+17
28.195	877660000000	8.93283e+18	6.71736e+16
29.415	901665000000	8.96442e+18	3.55838e+16
30.88	932315000000	8.98337e+18	1.66291e+16
32.639	970365000000	8.99329e+18	6711980000000000
34.747	1016730000000	8.99771e+18	2287830000000000
37.269	1072590000000	8.99936e+18	643680000000000
40.279	1139390000000	8.99985e+18	146253000000000
43.86	1218890000000	8.99997e+18	26321300000000
48.106	1313080000000	9e+18	3693410000000
53.116	1424170000000	9e+18	399342000000
59.001	1554560000000	9e+18	32827400000
65.878	1706740000000	9e+18	1812640000
73.866	1883320000000	9e+18	177820000
83.088	2086870000000	9e+18	270044000
93.664	2319920000000	9e+18	267342000
105.707	2584770000000	9e+18	260198000
119.321	2883450000000	9e+18	252430000
134.592	3217520000000	9e+18	243836000
151.583	3588010000000	9e+18	234633000
170.333	3995230000000	9e+18	224877000
190.846	4438670000000	9e+18	214729000
213.09	4916930000000	9e+18	204173000
236.995	5427590000000	9.00001e+18	193380000
262.449	5967220000000	9.00001e+18	182516000
289.299	6531360000000	9.00001e+18	171664000
317.353	7114600000000	9.00001e+18	161068000
346.384	7710660000000	9.00001e+18	150782000
376.136	8312590000000	9.00001e+18	140850000
406.329	8912950000000	9.00001e+18	131381000
436.671	9504090000000	9.00001e+18	122577000
466.864	10078400000000	9.00001e+18	114335000
496.616	10628600000000	9.00001e+18	106729000
525.647	11148200000000	9.00001e+18	99558400
553.701	11631600000000	9.00001e+18	93323200
580.551	12074300000000	9.00001e+18	87548600
606.005	12473300000000	9.00001e+18	82366700
629.91	12827000000000	9.00001e+18	77751800
652.154	13135400000000	9.00001e+18	73583500
672.667	13399600000000	9.00001e+18	69909200
691.417	13622200000000	9.00001e+18	66704100
708.408	13806400000000	9.00001e+18	63951000
723.679	13956400000000	9.00001e+18	61367600
737.293	14076500000000	9.00001e+18	59370400
749.336	14171100000000	9.00001e+18	57693200
759.912	14244500000000	9.00001e+18	64952800
769.134	14300600000000	9.00001e+18	300342000
777.122	14343000000000	9.00001e+18	5123240000
783.999	14374500000000	9.00001e+18	80105900000
789.884	14397700000000	9.00002e+18	966106000000
794.894	14414600000000	9.00002e+18	8929040000000
799.14	14426800000000	9.00008e+18	63629000000000
802.721	14435100000000	9.00037e+18	353559000000000
805.731	14439500000000	9.00157e+18	1556230000000000
808.253	14437500000000	9.00555e+18	5533410000000000
810.361	14423500000000	9.01627e+18	1.62508e+16
812.12	14387300000000	9.04037e+18	4.0358e+16
813.585	14315400000000	9.08678e+18	8.67627e+16
814.805	14194100000000	9.1651e+18	1.65083e+17
815.822	14013700000000	9.28364e+18	2.83626e+17
816.67	13770800000000	9.44778e+18	4.47771e+17
817.378	13469600000000	9.65931e+18	6.59293e+17
817.972	13120400000000	9.9166e+18	9.16591e+17
818.471	12736700000000	1.02155e+19	1.21549e+18
818.892	12332700000000	1.05503e+19	1.55028e+18
819.25	11921100000000	1.09147e+19	1.91466e+18
819.556	11512000000000	1.13026e+19	2.30255e+18
819.82	11112800000000	1.17086e+19	2.70864e+18
820.048	10728000000000	1.21287e+19	3.12871e+18
820.248	10359800000000	1.25598e+19	3.55981e+18
820.425	10008800000000	1.30003e+19	4.00032e+18
820.583	9674260000000	1.34499e+19	4.44989e+18
820.725	9354660000000	1.39094e+19	4.90941e+18
820.856	9047900000000	1.4381e+19	5.38102e+18
820.976	8751490000000	1.48681e+19	5.86811e+18
821.089	8462730000000	1.53755e+19	6.37545e+18
821.196	8178690000000	1.59095e+19	6.90944e+18
821.299	7896220000000	1.64786e+19	7.47857e+18
821.4	7611900000000	1.70941e+19	8.0941e+18
821.5	7321850000000	1.77713e+19	8.77127e+18
821.5	6.34358e+06	1.728e+17	8.272e+17
821.54	6.46869e+06	1.79295e+17	8.20705e+17
821.58	6.57862e+06	1.8604e+17	8.1396e+17
821.621	6.67435e+06	1.93088e+17	8.06912e+17
821.662	6.75643e+06	2.00496e+17	7.99504e+17
821.704	6.8251e+06	2.08328e+17	7.91672e+17
821.747	6.88029e+06	2.16652e+17	7.83348e+17
821.791	6.92165e+06	2.25547e+17	7.74453e+17
821.837	6.94856e+06	2.351e+17	7.649e+17
821.884	6.96014e+06	2.45405e+17	7.54595e+17
821.934	6.95529e+06	2.56566e+17	7.43434e+17
821.985	6.93271e+06	2.68692e+17	7.31308e+17
822.039	6.891e+06	2.81894e+17	7.18106e+17
822.094	6.82876e+06	2.96281e+17	7.03719e+17
822.152	6.7447e+06	3.11956e+17	6.88045e+17
822.212	6.63781e+06	3.29004e+17	6.70996e+17
822.274	6.50753e+06	3.47493e+17	6.52507e+17
822.337	6.35381e+06	3.6746e+17	6.3254e+17
822.402	6.17731e+06	3.88906e+17	6.11094e+17
822.467	5.97935e+06	4.11794e+17	5.88206e+17
822.533	5.76194e+06	4.36049e+17	5.63951e+17
822.598	5.52765e+06	4.61553e+17	5.38447e+17
822.663	5.27944e+06	4.8816e+17	5.1184e+17
822.726	5.02051e+06	5.15699e+17	4.84301e+17
822.788	4.75403e+06	5.43988e+17	4.56012e+17
822.848	4.48298e+06	5.72846e+17	4.27154e+17
822.906	4.21e+06	6.02107e+17	3.97893e+17
822.961	3.93725e+06	6.31628e+17	3.68372e+17
823.015	3.66637e+06	6.61299e+17	3.38701e+17
823.066	3.39849e+06	6.91046e+17	3.08954e+17
823.116	3.13426e+06	7.20833e+17	2.79167e+17
823.163	2.87387e+06	7.5066e+17	2.4934e+17
823.209	2.61721e+06	7.80559e+17	2.19441e+17
823.253	2.36386e+06	8.10592e+17	1.89408e+17
823.296	2.11319e+06	8.40846e+17	1.59154e+17
823.338	1.86444e+06	8.71427e+17	1.28573e+17
823.379	1.61671e+06	9.02466e+17	9.75343e+16
823.42	1.36896e+06	9.34114e+17	6.58863e+16
823.46	1.12004e+06	9.66552e+17	3.34485e+16
823.5	868589	9.99999e+17	1164220000000

## Sheet: Fig. 3a
	AlOx		AlOx/PDAI2
Binding Energy (eV)	Intensity	Binding Energy (eV)	Intensity
77	0.08301	77	0.17338
76.9	0.0966	76.9	0.04173
76.8	0.11655	76.8	0.09693
76.7	0.03699	76.7	0.03544
76.6	0.06469	76.6	0.06358
76.5	0.03945	76.5	0.04873
76.4	0	76.4	0.02812
76.3	0.05835	76.3	0.06064
76.2	0.06742	76.2	0
76.1	0.08263	76.1	0.02763
76	0.08272	76	0.06398
75.9	0.10053	75.9	0.1083
75.8	0.19124	75.8	0.16303
75.7	0.26377	75.7	0.26269
75.6	0.3582	75.6	0.31681
75.5	0.51769	75.5	0.49326
75.4	0.61371	75.4	0.56751
75.3	0.77644	75.3	0.7436
75.2	0.89914	75.2	0.8462
75.1	0.91749	75.1	0.86433
75	0.95634	75	0.92296
74.9	0.94793	74.9	0.95853
74.8	1	74.8	1
74.7	0.97779	74.7	0.9396
74.6	0.91381	74.6	0.88658
74.5	0.88264	74.5	0.98256
74.4	0.826	74.4	0.90374
74.3	0.79658	74.3	0.9176
74.2	0.69334	74.2	0.81612
74.1	0.61816	74.1	0.74047
74	0.49374	74	0.60834
73.9	0.51183	73.9	0.58089
73.8	0.42531	73.8	0.4764
73.7	0.29296	73.7	0.38595
73.6	0.28176	73.6	0.37765
73.5	0.21572	73.5	0.30865
73.4	0.19982	73.4	0.29374
73.3	0.23937	73.3	0.26286
73.2	0.19642	73.2	0.20132
73.1	0.12106	73.1	0.13345
73	0.19764	73	0.13697
72.9	0.15828	72.9	0.07531
72.8	0.17978	72.8	0.13255
72.7	0.20415	72.7	0.18668
72.6	0.1544	72.6	0.17708
72.5	0.12303	72.5	0.12906
72.4	0.14299	72.4	0.13685
72.3	0.13155	72.3	0.11994
72.2	0.16932	72.2	0.1624
72.1	0.11683	72.1	0.17556
72	0.12594	72	0.09717
71.9	0.10252	71.9	0.12535
71.8	0.18899	71.8	0.15546
71.7	0.11112	71.7	0.12895
71.6	0.15039	71.6	0.12682
71.5	0.17259	71.5	0.10401
71.4	0.20436	71.4	0.1837
71.3	0.14361	71.3	0.15407
71.2	0.17881	71.2	0.22014
71.1	0.12782	71.1	0.19324
71	0.19294	71	0.1582

[truncated: 22 more sheets: Fig. 3b, Fig. 3c, Fig. 4b, Fig. 4c, Fig. 4d, Fig. 4e, Fig. 4h, Fig. 4i, Fig. S2, Fig. S3, Fig. S4, Fig. S5, Fig. S7, Fig. S8, Fig. S9, Fig. 10, Fig. 14, Fig. 15, Fig. 16, Fig. S18 …]
